# Supplementary material for: Characterization data of titanate compounds synthesized using hydrothermal method at various temperature
Source: Data Brief. 2019 Dec 12;28:104992. doi: 10.1016/j.dib.2019.104992 (PMC6933144; doi:10.1016/j.dib.2019.104992)
Supplement: Multimedia component 1 [file mmc1.xlsx]

## Sheet: Sheet1
FTIR							XRD								BET			Full Report Set							Full Report Set							Full Report Set							Full Report Set							Full Report Set
																		MicroActive 3.00	ASAP 2020 V4.02	Page 1					MicroActive 3.00	ASAP 2020 V4.02	Page 1					MicroActive 3.00	ASAP 2020 V4.02	Page 1					MicroActive 3.00	ASAP 2020 V4.02	Page 1					MicroActive 3.00	ASAP 2020 V4.02	Page 1
Wavenumber cm-1	TiO2 precursor	HT100	HT150	HT200	HT250		2-theta (degree)	TiO2 precursor	HT100	HT150	HT200	HT250							Serial # 1935 Unit 1							Serial # 1935 Unit 1							Serial # 1935 Unit 1							Serial # 1935 Unit 1							Serial # 1935 Unit 1
4000	96.4279	47.513	99.3558	97.551	50.9159		10	3.333	50	86.667	28.333	55
3999	96.4166	47.5101	99.3479	97.5336	50.9144		10.02	10	38.333	78.333	36.667	53.333
3998	96.4052	47.5068	99.3399	97.5162	50.9128		10.04	8.333	58.333	85	41.667	61.667						Sample:	TiO2(Merck)						Sample:	HT100						Sample:	HT 150						Sample:	HT200						Sample:	HT250
3997	96.3937	47.5035	99.3321	97.4989	50.9112		10.06	10	35	91.667	36.667	58.333						Operator:	m.azlien						Operator:	Hafiz						Operator:	m.azlien						Operator:	Hafiz						Operator:	m.azlien
3996	96.3823	47.5007	99.3244	97.4819	50.9096		10.08	5	63.333	86.667	45	51.667						Submitter:	Nur Arifah						Submitter:	Nur Arifah						Submitter:	Nurul Ariffah Ismail						Submitter:	Nur Arifah						Submitter:	Ariffah Ismail
3995	96.3706	47.4984	99.3197	97.4686	50.908		10.1	8.333	53.333	75	40	81.667						Bar Code:							Bar Code:							Bar Code:							Bar Code:							Bar Code:
3994	96.3637	47.4961	99.3085	97.4478	50.9065		10.12	5	63.333	65	53.333	61.667						File:	C:\2020\data\Processed results\000-341.SMP						File:	C:\2020\data\Processed results\000-489.SMP						File:	C:\2020\data\Processed results\000-318.SMP						File:	C:\2020\data\Processed results\000-491.SMP						File:	C:\2020\data\Processed results\000-376.SMP
3993	96.3585	47.4932	99.2918	97.4195	50.9049		10.14	0	50	63.333	45	88.333
3992	96.3485	47.4894	99.2818	97.3997	50.9033		10.16	8.333	41.667	76.667	38.333	91.667
3991	96.3328	47.4849	99.2854	97.3981	50.9017		10.18	10	40	91.667	33.333	81.667						Started:	2019-04-28 00:32:26	Analysis adsorptive:	N2				Started:	2019-09-12 12:35:21	Analysis adsorptive:	N2				Started:	2019-04-12 16:36:11	Analysis adsorptive:	N2				Started:	2019-09-13 16:51:09	Analysis adsorptive:	N2				Started:	19/01/2017 8:24:08	Analysis adsorptive:	N2
3990	96.3137	47.4801	99.2964	97.4081	50.9001		10.2	3.333	40	85	41.667	91.667						Completed:	2016-04-28 08:47:48	Analysis bath temp.:	-195.817 °C				Completed:	2019-09-12 18:21:28	Analysis bath temp.:	-195.817 °C				Completed:	2019-04-14 08:15:41	Analysis bath temp.:	-195.815 °C				Completed:	2019-09-14 03:22:53	Analysis bath temp.:	-195.794 °C				Completed:	19/01/2017 12:37:35	Analysis bath temp.:	-195.753 °C
3989	96.2931	47.4755	99.3017	97.4142	50.8985		10.22	1.667	53.333	98.333	65	75						Report time:	28/04/2016 8:33:40	Thermal correction:	No				Report time:	2019-10-10 23:22:21	Thermal correction:	No				Report time:	2019-04-28 08:32:01	Thermal correction:	No				Report time:	2019-10-10 23:24:23	Thermal correction:	No				Report time:	28/02/2017 15:46:38	Thermal correction:	No
3988	96.2734	47.4713	99.2971	97.4101	50.8969		10.24	3.333	43.333	68.333	46.667	100						Sample mass:	0.5550 g	Warm free space:	27.3547 cm³ Measured				Sample mass:	0.0281 g	Warm free space:	27.9754 cm³ Measured				Sample mass:	0.2177 g	Warm free space:	16.8334 cm³ Measured				Sample mass:	0.2288 g	Warm free space:	27.9529 cm³ Measured				Sample mass:	0.1122 g	Warm free space:	27.0145 cm³ Measured
3987	96.2576	47.4672	99.2854	97.3988	50.8954		10.26	5	36.667	78.333	43.333	75						Cold free space:	84.0297 cm³	Equilibration interval:	10 s				Cold free space:	84.6597 cm³	Equilibration interval:	10 s				Cold free space:	49.1019 cm³	Equilibration interval:	10 s				Cold free space:	84.9056 cm³	Equilibration interval:	10 s				Cold free space:	83.2671 cm³	Equilibration interval:	10 s
3986	96.2456	47.4625	99.2699	97.383	50.8938		10.28	5	48.333	70	71.667	103.333						Low pressure dose:	None	Sample density:	1.000 g/cm³				Low pressure dose:	None	Sample density:	1.000 g/cm³				Low pressure dose:	None	Sample density:	1.000 g/cm³				Low pressure dose:	None	Sample density:	1.000 g/cm³				Low pressure dose:	None	Sample density:	1.000 g/cm³
3985	96.2352	47.4575	99.2533	97.3632	50.8922		10.3	1.667	26.667	81.667	40	103.333						Automatic degas:	Yes						Automatic degas:	Yes						Automatic degas:	Yes						Automatic degas:	No						Automatic degas:	Yes
3984	96.2254	47.4534	99.2387	97.343	50.8907		10.32	5	48.333	76.667	43.333	93.333
3983	96.2174	47.451	99.2277	97.3279	50.8891		10.34	5	48.333	95	53.333	120
3982	96.2109	47.4494	99.2182	97.3168	50.8876		10.36	11.667	56.667	91.667	60	110
3981	96.2046	47.4476	99.2061	97.3028	50.886		10.38	5	51.667	91.667	63.333	133.333
3980	96.1993	47.4453	99.1894	97.2805	50.8844		10.4	6.667	35	81.667	55	106.667
3979	96.1972	47.443	99.1691	97.2501	50.8829		10.42	6.667	38.333	76.667	56.667	120
3978	96.196	47.4405	99.1485	97.2173	50.8813		10.44	8.333	36.667	68.333	65	113.333
3977	96.1904	47.437	99.1309	97.1882	50.8797		10.46	8.333	38.333	75	55	140						Isotherm Linear Plot							Isotherm Linear Plot							Isotherm Linear Plot							Isotherm Linear Plot							Isotherm Linear Plot
3976	96.1791	47.4332	99.1178	97.1671	50.8782		10.48	6.667	55	58.333	90	136.667
3975	96.1666	47.4309	99.1078	97.1531	50.8766		10.5	5	36.667	76.667	73.333	161.667
3974	96.1565	47.43	99.0972	97.1402	50.8751		10.52	13.333	36.667	48.333	81.667	195						TiO2(Merck) - Adsorption		TiO2(Merck) - Desorption					HT100- Adsorption		HT100- Desorption					HT 150 - Adsorption		HT 150 - Desorption					HT200 - Adsorption		HT200 - Desorption					HT250 - Adsorption		HT250 - Desorption
3973	96.1482	47.4288	99.0832	97.1226	50.8735		10.54	6.667	36.667	88.333	85	198.333						Relative Pressure (p/p°)	Quantity Adsorbed (mmol/g)	Relative Pressure (p/p°)	Quantity Adsorbed (mmol/g)				Relative Pressure (p/p°)	Quantity Adsorbed (mmol/g)	Relative Pressure (p/p°)	Quantity Adsorbed (mmol/g)				Relative Pressure (p/p°)	Quantity Adsorbed (mmol/g)	Relative Pressure (p/p°)	Quantity Adsorbed (mmol/g)				Relative Pressure (p/p°)	Quantity Adsorbed (mmol/g)	Relative Pressure (p/p°)	Quantity Adsorbed (mmol/g)				Relative Pressure (p/p°)	Quantity Adsorbed (mmol/g)	Relative Pressure (p/p°)	Quantity Adsorbed (mmol/g)
3972	96.1406	47.4258	99.0667	97.1007	50.872		10.56	5	55	68.333	88.333	210						0.0108549	0.0774111	0.995267	0.904015				0.00663297	1.0416	0.988995	12.1215				0.000127759	0.878357	0.989427	38.9082				0.00848617	0.858324	0.988529	15.3008				0.0114647	0.21864	0.99478	2.53526
3971	96.1338	47.4215	99.0506	97.0803	50.8704		10.58	6.667	36.667	88.333	85	231.667						0.0332704	0.0901804	0.984685	0.777768				0.0113063	1.11914	0.985211	11.9587				0.000765996	1.72872	0.985473	38.6427				0.0106563	0.881272	0.98225	15.0207				0.0339737	0.256398	0.979986	2.1037
3970	96.1264	47.4167	99.0362	97.0657	50.8689		10.6	10	43.333	80	81.667	190						0.0682257	0.101146	0.975974	0.638291				0.0339682	1.27982	0.982288	11.6367				0.0060288	2.55849	0.982944	38.2366				0.0299315	1.00087	0.977541	14.6029				0.068575	0.287268	0.965808	1.62831
3969	96.1165	47.4123	99.0224	97.0554	50.8674		10.62	3.333	33.333	81.667	76.667	273.333						0.0801821	0.104024	0.951518	0.43998				0.0571639	1.40647	0.979686	11.2401				0.00959518	2.66712	0.980651	37.7784				0.058172	1.10645	0.97379	14.1556				0.0801779	0.294944	0.939879	1.20306
3968	96.1056	47.4089	99.0068	97.0442	50.8659		10.64	5	33.333	73.333	113.333	241.667						0.100302	0.108427	0.932081	0.37408				0.0799536	1.48692	0.960971	8.35751				0.0304817	2.9618	0.976443	36.6003				0.0787892	1.16845	0.965942	13.0787				0.100254	0.307158	0.910968	0.983055
3967	96.0979	47.4068	98.9876	97.0263	50.8644		10.66	3.333	26.667	70	91.667	323.333						0.11997	0.112479	0.887979	0.303934				0.100273	1.55264	0.956393	7.75282				0.0577131	3.17984	0.973399	35.6873				0.100001	1.22571	0.958229	12.0648				0.120151	0.31854	0.884051	0.865567
3966	96.0953	47.4052	98.9648	96.9994	50.8629		10.68	3.333	40	71.667	113.333	286.667						0.140285	0.116346	0.858796	0.277815				0.120302	1.61543	0.948787	6.85978				0.0773912	3.31013	0.970849	34.7681				0.120027	1.27631	0.951873	11.2856				0.140145	0.328477	0.858217	0.788275
3965	96.0943	47.4027	98.9404	96.9661	50.8614		10.7	5	25	93.333	125	338.333						0.160377	0.119934	0.832902	0.260608				0.140266	1.67225	0.93425	6.02807				0.0997181	3.44746	0.9678	33.5896				0.139927	1.32401	0.941972	10.242				0.160112	0.337677	0.832502	0.731027
3964	96.0914	47.3994	98.9167	96.9332	50.8599		10.72	8.333	25	70	126.667	343.333						0.18037	0.123385	0.807486	0.247216				0.160327	1.72799	0.930295	5.90872				0.119455	3.56513	0.9648	32.4399				0.159905	1.37066	0.932896	9.24456				0.180307	0.346805	0.800137	0.676114
3963	96.0857	47.3965	98.8948	96.9061	50.8584		10.74	5	33.333	58.333	131.667	348.333						0.199978	0.126705	0.800595	0.243241				0.180366	1.781	0.903572	5.10535				0.13957	3.68461	0.962018	31.3922				0.18006	1.41623	0.924819	8.56058				0.200361	0.355205	0.782152	0.651229
3962	96.0782	47.3949	98.8735	96.8838	50.8569		10.76	11.667	35	98.333	145	413.333						0.250037	0.13482	0.750116	0.223725				0.200393	1.83099	0.874162	4.46967				0.159386	3.80369	0.959522	30.3942				0.200129	1.45997	0.913564	7.52456				0.250178	0.376338	0.75021	0.619586
3961	96.0698	47.394	98.8509	96.8603	50.8554		10.78	5	35	68.333	171.667	388.333						0.300624	0.142427	0.700689	0.208574				0.250258	1.94854	0.850518	4.11395				0.179384	3.92608	0.957146	29.507				0.248759	1.56415	0.902278	6.55871				0.300466	0.396206	0.700224	0.577082
3960	96.0614	47.393	98.8266	96.8325	50.8539		10.8	3.333	35	91.667	160	426.667						0.35092	0.149619	0.650231	0.195997				0.300593	2.0605	0.825429	3.82524				0.199317	4.05015	0.954433	28.7174				0.300805	1.67502	0.886345	5.57704				0.350539	0.414499	0.650148	0.5433
3959	96.053	47.3912	98.8016	96.804	50.8524		10.82	3.333	28.333	78.333	141.667	491.667						0.400352	0.156701	0.600244	0.185482				0.350795	2.16567	0.800327	3.59329				0.244701	4.33853	0.951634	27.7995				0.351495	1.78562	0.87849	5.21509				0.400275	0.43324	0.60015	0.514765
3958	96.044	47.3882	98.7768	96.7786	50.8509		10.84	6.667	30	61.667	165	495						0.450408	0.163684	0.549833	0.17631				0.400522	2.2674	0.75013	3.26132				0.299813	4.6996	0.947842	26.381				0.400073	1.89719	0.851676	4.34564				0.450193	0.450869	0.550162	0.491803
3957	96.0346	47.3843	98.7525	96.7552	50.8494		10.86	6.667	25	75	161.667	500						0.500409	0.171085	0.499902	0.168211				0.450521	2.37012	0.700344	3.02101				0.3515	5.0512	0.945143	25.4597				0.45011	2.01697	0.825783	3.86074				0.500146	0.47088	0.500146	0.47088
3956	96.028	47.3808	98.7284	96.7308	50.8479		10.88	6.667	30	85	190	520						0.550451	0.178874	0.44988	0.160619				0.500721	2.47494	0.650457	2.83193				0.399868	5.39748	0.942194	24.5435				0.500022	2.14161	0.806221	3.60149				0.550162	0.491803	0.450193	0.450869
3955	96.0273	47.3788	98.7044	96.7032	50.8465		10.9	5	30	71.667	160	503.333						0.600582	0.187553	0.399943	0.153295				0.550741	2.5887	0.600257	2.67652				0.449517	5.78037	0.93824	23.4423				0.550118	2.26886	0.752674	3.12443				0.60015	0.514765	0.400275	0.43324
3954	96.0329	47.3781	98.6797	96.671	50.845		10.92	5	30	50	180	463.333						0.650575	0.197621	0.349993	0.14608				0.600787	2.71459	0.549836	2.54574				0.499661	6.19715	0.934527	22.4135				0.599661	2.40393	0.702754	2.84222				0.650148	0.5433	0.350539	0.414499
3953	96.0428	47.3779	98.6523	96.6308	50.8436		10.94	3.333	36.667	80	211.667	500						0.700606	0.209644	0.299964	0.138905				0.650821	2.86059	0.49994	2.4291				0.552712	6.58345	0.931371	21.4982				0.649669	2.55894	0.653485	2.63573				0.700224	0.577082	0.300466	0.396206
3952	96.0549	47.3774	98.6197	96.5802	50.8421		10.96	8.333	28.333	65	210	466.667						0.750645	0.224158	0.250038	0.131384				0.700741	3.03611	0.45	2.31075				0.598428	6.89253	0.927676	20.7204				0.699739	2.73961	0.601898	2.46327				0.75021	0.619586	0.250178	0.376338
3951	96.0666	47.376	98.5841	96.5247	50.8407		10.98	5	53.333	58.333	220	490						0.80066	0.243045	0.200017	0.123528				0.750842	3.26321	0.399796	2.19903				0.646973	7.2625	0.924291	19.8119				0.749227	2.96265	0.551366	2.3186				0.800137	0.676114	0.200361	0.355205
3950	96.0724	47.3737	98.5542	96.479	50.8393		11	3.333	20	66.667	225	478.333						0.82096	0.252982	0.140122	0.113321				0.800938	3.56928	0.349925	2.09658				0.697843	7.73627	0.919044	18.5085				0.798759	3.26258	0.500698	2.19025				0.820278	0.705678	0.140145	0.328477
3949	96.0689	47.3712	98.5367	96.454	50.8379		11.02	5	45	61.667	246.667	428.333						0.850969	0.269714	0.0801546	0.100419				0.821137	3.73975	0.300042	1.99174				0.747697	8.33082	0.912996	17.2772				0.82078	3.43979	0.451781	2.04472				0.850172	0.757532	0.068575	0.287268
3948	96.0624	47.3694	98.5251	96.4394	50.8366		11.04	3.333	15	78.333	225	438.333						0.875792	0.287452						0.85125	4.03563	0.249994	1.88356				0.796854	9.11589	0.90723	16.238				0.849571	3.73289	0.400649	1.89114				0.875119	0.814649
3947	96.0629	47.3678	98.5018	96.4109	50.8352		11.06	3.333	18.333	56.667	206.667	460						0.900649	0.311113						0.876071	4.35804	0.200081	1.77063				0.820885	9.62651	0.902237	15.5014				0.873838	4.07149	0.348924	1.762				0.900129	0.890846
3946	96.0683	47.3659	98.4583	96.3627	50.8339		11.08	8.333	18.333	53.333	218.333	411.667						0.925584	0.344677						0.900995	4.80092	0.140127	1.61862				0.84818	10.3682	0.894495	14.4429				0.898438	4.56027	0.300394	1.65521				0.925066	0.99811
3945	96.0654	47.3635	98.4115	96.3182	50.8326		11.1	6.667	20	73.333	245	365						0.950117	0.39872						0.925992	5.44246	0.0799894	1.42444				0.872488	11.2336	0.883783	13.322				0.9224	5.30752	0.250611	1.54918				0.949677	1.16488
3944	96.0446	47.3601	98.3934	96.3078	50.8314		11.12	11.667	30	93.333	255	396.667						0.973544	0.505962						0.950454	6.4935						0.893899	12.2969	0.875614	12.691				0.942247	6.3715	0.200164	1.44147				0.973518	1.49622
3943	96.012	47.3556	98.4152	96.3326	50.8302		11.14	3.333	25	73.333	253.333	330						0.982153	0.584938						0.960111	7.38617						0.908971	13.2861	0.857442	11.5425				0.950964	7.05133	0.140481	1.30646				0.981259	1.70605
3942	95.9864	47.3503	98.4376	96.3469	50.829		11.16	8.333	16.667	61.667	258.333	306.667						0.990103	0.721872						0.968993	8.25127						0.918973	14.1802	0.852593	11.2948				0.960029	8.08674	0.0806697	1.15362				0.989755	2.09647
3941	95.9788	47.3451	98.4176	96.3125	50.828		11.18	8.333	20	71.667	283.333	323.333						0.995267	0.904015						0.97693	9.04907						0.928573	15.2054	0.827419	10.3185				0.966276	9.11276						0.99478	2.53526
3940	95.9768	47.3405	98.3799	96.2696	50.8269		11.2	8.333	13.333	66.667	285	320													0.981037	9.74384						0.936291	16.3764	0.801041	9.56872				0.97086	10.0733
3939	95.9607	47.337	98.3788	96.2837	50.8259		11.22	10	26.667	63.333	273.333	300													0.984177	10.5894						0.941768	17.3621	0.752614	8.59294				0.974359	10.9048
3938	95.9317	47.3333	98.4012	96.3383	50.825		11.24	3.333	25	51.667	235	310													0.986852	11.5663						0.946586	18.1157	0.703123	7.90479				0.978378	11.9262
3937	95.9106	47.3291	98.3803	96.35	50.8242		11.26	8.333	18.333	58.333	281.667	255													0.988995	12.1215						0.951739	19.5181	0.65508	7.40015				0.981607	12.8621
3936	95.9137	47.3261	98.2857	96.2747	50.8233		11.28	10	25	75	296.667	223.333																				0.955075	20.4322	0.602584	6.96251				0.984161	13.6716
3935	95.9391	47.3257	98.1569	96.1461	50.8225		11.3	5	18.333	65	250	218.333																				0.958283	21.3516	0.55145	6.61085				0.986421	14.5126
3934	95.9695	47.3261	98.058	96.0302	50.8216		11.32	5	20	56.667	273.333	238.333																				0.961252	22.3999	0.502018	6.29559				0.988529	15.3008
3933	95.9868	47.3248	98.0199	95.9638	50.8208		11.34	11.667	10	45	236.667	228.333																				0.963941	23.4407	0.45159	5.95083
3932	95.9854	47.3218	98.0337	95.9478	50.82		11.36	8.333	25	65	206.667	208.333																				0.966617	24.3932	0.40458	5.47851
3931	95.9785	47.3198	98.0602	95.9511	50.8192		11.38	1.667	25	61.667	200	228.333																				0.969027	25.2596	0.33939	4.96842
3930	95.9842	47.319	98.0545	95.9344	50.8185		11.4	8.333	15	80	193.333	201.667																				0.971002	26.286	0.303912	4.72563
3929	96.002	47.3176	98.0024	95.8895	50.8178		11.42	5	31.667	53.333	191.667	163.333																				0.973078	27.2893	0.251524	4.37942
3928	96.0191	47.3147	97.9182	95.8278	50.8171		11.44	3.333	26.667	60	165	166.667																				0.974515	28.2665	0.200104	4.04992
3927	96.0254	47.3111	97.8402	95.7692	50.8165		11.46	11.667	25	58.333	181.667	150																				0.976293	29.1127	0.14019	3.68257
3926	96.0149	47.3069	97.8085	95.7388	50.8159		11.48	5	26.667	55	208.333	181.667																				0.977908	30.1342	0.0806759	3.32176
3925	95.9879	47.3021	97.8214	95.7396	50.8154		11.5	5	15	56.667	200	168.333																				0.979345	31.1545
3924	95.9619	47.2976	97.8238	95.7283	50.815		11.52	6.667	21.667	48.333	191.667	148.333																				0.980974	32.1686
3923	95.96	47.2942	97.7816	95.6736	50.8145		11.54	6.667	16.667	60	200	130																				0.982214	33.1876
3922	95.9784	47.291	97.7286	95.6156	50.8142		11.56	1.667	15	56.667	161.667	140																				0.982925	34.1856
3921	95.9931	47.2876	97.6958	95.5927	50.8138		11.58	6.667	30	33.333	201.667	125																				0.984209	34.8133
3920	95.9945	47.2839	97.6722	95.5828	50.8135		11.6	13.333	21.667	71.667	170	136.667																				0.985581	35.9223
3919	95.9852	47.2805	97.6563	95.5709	50.8132		11.62	11.667	21.667	58.333	163.333	133.333																				0.987084	36.9215
3918	95.9617	47.2771	97.6679	95.5854	50.8129		11.64	1.667	21.667	56.667	163.333	120																				0.987826	37.9297
3917	95.9228	47.2739	97.6999	95.6318	50.8126		11.66	8.333	21.667	50	168.333	96.667																				0.989427	38.9082
3916	95.8843	47.2707	97.7133	95.6652	50.8124		11.68	0	21.667	51.667	143.333	91.667
3915	95.8598	47.2676	97.692	95.6593	50.8121		11.7	5	21.667	50	193.333	86.667
3914	95.8413	47.2646	97.6568	95.6413	50.8119		11.72	5	20	56.667	133.333	91.667
3913	95.815	47.2616	97.6269	95.6392	50.8116		11.74	8.333	11.667	55	151.667	90
3912	95.7851	47.2588	97.5931	95.6368	50.8114		11.76	6.667	18.333	56.667	140	88.333
3911	95.7709	47.2561	97.5405	95.602	50.8112		11.78	6.667	6.667	71.667	146.667	93.333
3910	95.7858	47.2534	97.4713	95.529	50.8111		11.8	8.333	18.333	56.667	153.333	85
3909	95.8302	47.2508	97.3951	95.4293	50.811		11.82	6.667	18.333	61.667	148.333	88.333
3908	95.8965	47.2483	97.3223	95.3195	50.8109		11.84	3.333	11.667	66.667	141.667	85
3907	95.977	47.2458	97.2594	95.213	50.8109		11.86	3.333	8.333	35	145	75
3906	96.0579	47.2434	97.2095	95.1266	50.8109		11.88	10	25	56.667	126.667	68.333
3905	96.1174	47.2411	97.1702	95.0727	50.8109		11.9	10	20	50	140	70
3904	96.1428	47.2387	97.1353	95.0461	50.8109		11.92	5	16.667	55	105	63.333
3903	96.1488	47.2364	97.1005	95.0266	50.8109		11.94	1.667	11.667	41.667	123.333	60
3902	96.1497	47.2342	97.0656	95.0071	50.8108		11.96	6.667	13.333	43.333	131.667	65
3901	96.1296	47.232	97.0329	94.9933	50.8107		11.98	5	11.667	55	111.667	63.333
3900	96.0796	47.2298	97.0024	94.9802	50.8105		12	6.667	13.333	51.667	128.333	65
3899	96.0244	47.2275	96.9723	94.9594	50.8103		12.02	10	11.667	38.333	140	71.667
3898	95.9906	47.2252	96.9407	94.9322	50.81		12.04	18.333	28.333	23.333	123.333	60
3897	95.9762	47.2228	96.9068	94.9028	50.8096		12.06	10	23.333	40	106.667	78.333
3896	95.9674	47.2203	96.8708	94.8722	50.8093		12.08	6.667	11.667	65	115	48.333
3895	95.961	47.2177	96.8341	94.8415	50.809		12.1	13.333	25	53.333	118.333	63.333
3894	95.9606	47.2149	96.7974	94.8109	50.8088		12.12	6.667	15	46.667	100	68.333
3893	95.9605	47.212	96.7604	94.7801	50.8086		12.14	10	15	35	118.333	50
3892	95.9535	47.209	96.723	94.749	50.8085		12.16	15	25	58.333	115	68.333
3891	95.9496	47.206	96.6853	94.7175	50.8085		12.18	6.667	20	56.667	120	50
3890	95.9608	47.2029	96.6473	94.686	50.8084		12.2	15	15	48.333	103.333	50
3889	95.978	47.2	96.61	94.6551	50.8085		12.22	10	20	45	120	63.333
3888	95.9854	47.1972	96.5745	94.6255	50.8085		12.24	8.333	10	46.667	86.667	53.333
3887	95.9815	47.1945	96.541	94.5974	50.8086		12.26	8.333	10	46.667	101.667	50
3886	95.9748	47.192	96.5085	94.57	50.8086		12.28	8.333	11.667	50	86.667	63.333
3885	95.9735	47.1896	96.4754	94.5422	50.8085		12.3	13.333	13.333	45	100	45
3884	95.9804	47.1874	96.4407	94.5133	50.8083		12.32	5	18.333	70	83.333	56.667
3883	95.9895	47.1854	96.4048	94.4834	50.8081		12.34	13.333	6.667	45	103.333	45
3882	95.9922	47.1836	96.3684	94.4533	50.8077		12.36	8.333	16.667	51.667	81.667	73.333
3881	95.9885	47.1817	96.3316	94.4229	50.8074		12.38	6.667	11.667	56.667	76.667	41.667
3880	95.9854	47.1797	96.2934	94.3916	50.807		12.4	10	16.667	61.667	93.333	63.333
3879	95.9887	47.1778	96.2529	94.3587	50.8066		12.42	11.667	8.333	45	73.333	56.667
3878	95.996	47.1758	96.2104	94.3246	50.8062		12.44	10	16.667	46.667	70	40
3877	96.001	47.1738	96.167	94.29	50.8058		12.46	5	18.333	46.667	60	55
3876	96.0025	47.1719	96.1236	94.2556	50.8055		12.48	13.333	20	38.333	58.333	40
3875	96.0044	47.1699	96.0807	94.2214	50.8053		12.5	15	10	46.667	63.333	58.333
3874	96.0099	47.1678	96.0385	94.1877	50.805		12.52	13.333	20	51.667	65	36.667
3873	96.0183	47.1657	95.9984	94.1553	50.8047		12.54	6.667	15	38.333	73.333	61.667
3872	96.0259	47.1636	95.9617	94.1255	50.8045		12.56	8.333	11.667	38.333	53.333	61.667
3871	96.0281	47.1615	95.9295	94.0992	50.8043		12.58	6.667	13.333	38.333	53.333	53.333
3870	96.0247	47.1593	95.9014	94.0763	50.8041		12.6	28.333	18.333	40	56.667	41.667
3869	96.021	47.1571	95.8761	94.056	50.8039		12.62	15	20	33.333	46.667	36.667
3868	96.0211	47.1549	95.8531	94.0379	50.8036		12.64	13.333	10	51.667	53.333	48.333
3867	96.021	47.1527	95.8332	94.0224	50.8032		12.66	8.333	15	36.667	66.667	55
3866	96.0156	47.1506	95.8162	94.0096	50.8028		12.68	11.667	8.333	45	58.333	48.333
3865	96.0056	47.1484	95.8006	93.9982	50.8023		12.7	20	31.667	56.667	51.667	36.667
3864	95.995	47.1463	95.7846	93.9869	50.8017		12.72	23.333	18.333	36.667	51.667	51.667
3863	95.9869	47.1443	95.7675	93.975	50.8011		12.74	8.333	21.667	45	53.333	75
3862	95.9824	47.1423	95.7487	93.962	50.8005		12.76	20	13.333	45	38.333	33.333
3861	95.9793	47.1403	95.7273	93.9475	50.7999		12.78	18.333	23.333	36.667	41.667	51.667
3860	95.9761	47.1381	95.7028	93.9308	50.7993		12.8	20	10	26.667	56.667	48.333
3859	95.9744	47.136	95.6758	93.9123	50.7988		12.82	11.667	15	36.667	45	41.667
3858	95.977	47.1338	95.6482	93.8931	50.7983		12.84	16.667	20	30	56.667	53.333
3857	95.9862	47.1315	95.622	93.8746	50.7978		12.86	11.667	16.667	36.667	48.333	58.333
3856	96.0022	47.1294	95.5991	93.8582	50.7974		12.88	30	13.333	31.667	53.333	48.333
3855	96.0183	47.1277	95.5817	93.8454	50.797		12.9	10	16.667	41.667	36.667	30
3854	96.0181	47.1263	95.5709	93.8375	50.7966		12.92	18.333	30	30	46.667	58.333
3853	95.9942	47.1245	95.5658	93.834	50.7961		12.94	11.667	21.667	35	46.667	45
3852	95.9745	47.1228	95.5635	93.8326	50.7955		12.96	16.667	6.667	38.333	51.667	48.333
3851	95.9715	47.1221	95.5634	93.8329	50.7946		12.98	10	11.667	45	56.667	46.667
3850	95.9583	47.1228	95.5669	93.8362	50.7937		13	16.667	13.333	43.333	48.333	40
3849	95.9252	47.1239	95.5731	93.8423	50.7927		13.02	10	21.667	38.333	35	53.333
3848	95.8897	47.1246	95.5797	93.8494	50.7917		13.04	16.667	21.667	33.333	43.333	45
3847	95.8648	47.1248	95.5843	93.8555	50.7906		13.06	5	20	51.667	23.333	35
3846	95.8512	47.1249	95.5859	93.8595	50.7893		13.08	13.333	11.667	33.333	40	36.667
3845	95.846	47.125	95.5843	93.8613	50.7881		13.1	8.333	8.333	33.333	38.333	63.333
3844	95.8476	47.1252	95.581	93.8619	50.7868		13.12	11.667	21.667	43.333	36.667	53.333
3843	95.8567	47.1252	95.5778	93.8626	50.7856		13.14	13.333	15	48.333	51.667	51.667
3842	95.8726	47.1251	95.5762	93.8645	50.7846		13.16	8.333	23.333	33.333	25	36.667
3841	95.8904	47.1249	95.5765	93.8679	50.7836		13.18	18.333	15	30	31.667	45
3840	95.9	47.1246	95.5796	93.8735	50.7826		13.2	20	11.667	35	36.667	50
3839	95.8929	47.1242	95.5865	93.882	50.7817		13.22	13.333	13.333	38.333	36.667	61.667
3838	95.8728	47.1239	95.5978	93.8939	50.7808		13.24	6.667	5	41.667	21.667	48.333
3837	95.8541	47.1238	95.6134	93.9094	50.7799		13.26	15	25	45	26.667	51.667
3836	95.8414	47.1237	95.6332	93.9281	50.779		13.28	25	13.333	30	25	51.667
3835	95.8248	47.1238	95.6571	93.95	50.7779		13.3	11.667	15	30	38.333	43.333
3834	95.7967	47.1241	95.6848	93.9749	50.7769		13.32	3.333	5	25	46.667	40
3833	95.7604	47.1244	95.7156	94.0024	50.7758		13.34	11.667	10	33.333	40	55
3832	95.7248	47.1248	95.7486	94.0319	50.7747		13.36	11.667	11.667	36.667	16.667	48.333
3831	95.6974	47.1253	95.7825	94.0624	50.7734		13.38	13.333	13.333	21.667	35	48.333
3830	95.6787	47.1258	95.8166	94.0932	50.7722		13.4	10	13.333	51.667	38.333	55
3829	95.6624	47.1264	95.8502	94.1239	50.7708		13.42	10	5	43.333	41.667	56.667
3828	95.6429	47.127	95.8834	94.1543	50.7695		13.44	10	16.667	33.333	36.667	43.333
3827	95.6233	47.1278	95.9164	94.1844	50.7681		13.46	6.667	15	25	36.667	51.667
3826	95.6137	47.1285	95.9495	94.2145	50.7668		13.48	13.333	18.333	31.667	36.667	58.333
3825	95.621	47.1293	95.9826	94.2446	50.7654		13.5	13.333	11.667	36.667	30	46.667
3824	95.6395	47.1301	96.0162	94.2749	50.7641		13.52	0	0	36.667	35	61.667
3823	95.6533	47.131	96.0516	94.3064	50.7628		13.54	11.667	8.333	35	20	73.333
3822	95.6468	47.1319	96.0903	94.3404	50.7615		13.56	18.333	10	26.667	23.333	45
3821	95.6188	47.1329	96.1327	94.3771	50.7603		13.58	8.333	11.667	45	30	53.333
3820	95.5988	47.1338	96.1781	94.4161	50.7591		13.6	5	15	33.333	35	60
3819	95.6055	47.1348	96.2267	94.4574	50.7578		13.62	5	6.667	43.333	23.333	50
3818	95.6016	47.136	96.2803	94.5023	50.7565		13.64	3.333	6.667	36.667	43.333	58.333
3817	95.5545	47.1374	96.3394	94.5513	50.7552		13.66	10	11.667	23.333	31.667	56.667
3816	95.484	47.1388	96.4017	94.6029	50.7538		13.68	5	6.667	28.333	40	81.667
3815	95.4307	47.1403	96.4639	94.6548	50.7525		13.7	18.333	15	45	23.333	58.333
3814	95.4064	47.1418	96.5241	94.7056	50.7509		13.72	6.667	5	48.333	26.667	65
3813	95.3832	47.1433	96.5821	94.755	50.7494		13.74	1.667	11.667	30	38.333	75
3812	95.3388	47.1449	96.6374	94.8027	50.7479		13.76	18.333	8.333	36.667	28.333	50
3811	95.2935	47.1465	96.6891	94.8476	50.7464		13.78	13.333	18.333	51.667	28.333	56.667
3810	95.2743	47.1481	96.7371	94.8897	50.7449		13.8	16.667	6.667	43.333	33.333	55
3809	95.2769	47.1497	96.7829	94.9298	50.7435		13.82	3.333	6.667	40	25	61.667
3808	95.2784	47.1512	96.8275	94.9688	50.7422		13.84	10	10	40	41.667	66.667
3807	95.271	47.1528	96.8709	95.0067	50.7409		13.86	3.333	10	30	35	66.667
3806	95.2789	47.1544	96.9137	95.0436	50.7397		13.88	3.333	8.333	50	48.333	73.333
3805	95.3181	47.1561	96.9573	95.0807	50.7384		13.9	6.667	21.667	41.667	40	63.333
3804	95.3596	47.158	97.0039	95.1194	50.7372		13.92	10	8.333	33.333	38.333	66.667
3803	95.3664	47.16	97.0547	95.161	50.736		13.94	11.667	6.667	45	20	68.333
3802	95.3335	47.1622	97.1091	95.2052	50.7347		13.96	6.667	11.667	33.333	38.333	70
3801	95.2919	47.1644	97.165	95.2505	50.7334		13.98	8.333	15	48.333	43.333	65
3800	95.2896	47.1667	97.2207	95.2957	50.7321		14	10	10	28.333	31.667	56.667
3799	95.3082	47.1691	97.2762	95.3407	50.7306		14.02	6.667	5	30	51.667	86.667
3798	95.2743	47.1717	97.3322	95.386	50.7291		14.04	3.333	13.333	21.667	33.333	61.667
3797	95.1804	47.1743	97.3868	95.4306	50.7277		14.06	5	6.667	33.333	50	75
3796	95.0867	47.177	97.4374	95.4722	50.7262		14.08	6.667	10	31.667	31.667	53.333
3795	95.0326	47.1796	97.4818	95.5094	50.7248		14.1	5	13.333	43.333	43.333	48.333
3794	95.0043	47.1821	97.5196	95.5419	50.7233		14.12	6.667	10	35	40	68.333
3793	94.9655	47.1845	97.5516	95.57	50.7219		14.14	15	20	41.667	41.667	50
3792	94.9067	47.1869	97.578	95.594	50.7207		14.16	16.667	11.667	36.667	36.667	75
3791	94.8508	47.1893	97.5985	95.6137	50.7196		14.18	10	15	55	46.667	63.333
3790	94.8196	47.1916	97.6124	95.6285	50.7187		14.2	5	8.333	26.667	21.667	66.667
3789	94.815	47.1939	97.6202	95.6386	50.7179		14.22	8.333	13.333	28.333	36.667	53.333
3788	94.8273	47.1962	97.6228	95.6454	50.7172		14.24	3.333	5	46.667	33.333	56.667
3787	94.8425	47.1984	97.6221	95.6499	50.7168		14.26	5	16.667	28.333	30	41.667
3786	94.8489	47.2006	97.6194	95.6528	50.7166		14.28	8.333	11.667	38.333	35	55
3785	94.8465	47.2028	97.6149	95.6545	50.7166		14.3	5	11.667	31.667	35	60
3784	94.853	47.2049	97.6073	95.6535	50.7168		14.32	11.667	10	40	26.667	60
3783	94.8802	47.2069	97.5959	95.6487	50.7171		14.34	13.333	6.667	55	38.333	48.333
3782	94.9099	47.2089	97.5812	95.641	50.7175		14.36	13.333	10	45	33.333	68.333
3781	94.9116	47.2109	97.5643	95.6328	50.7181		14.38	6.667	13.333	43.333	31.667	75
3780	94.8775	47.2129	97.5451	95.6241	50.7188		14.4	3.333	11.667	45	35	48.333
3779	94.8361	47.215	97.5217	95.6125	50.7195		14.42	11.667	5	31.667	43.333	75
3778	94.8264	47.2172	97.4913	95.5946	50.7204		14.44	6.667	13.333	35	30	66.667
3777	94.8452	47.2195	97.454	95.5709	50.7213		14.46	10	15	25	33.333	63.333
3776	94.8494	47.2218	97.4131	95.5458	50.7223		14.48	10	13.333	40	26.667	51.667
3775	94.8277	47.2242	97.3683	95.5195	50.7235		14.5	5	10	33.333	35	55
3774	94.8164	47.2267	97.3142	95.4855	50.7247		14.52	3.333	18.333	48.333	30	60
3773	94.8424	47.2293	97.2506	95.4409	50.726		14.54	18.333	18.333	25	28.333	41.667
3772	94.8902	47.2319	97.1843	95.3918	50.7274		14.56	10	13.333	30	25	41.667
3771	94.9259	47.2346	97.1219	95.3465	50.729		14.58	3.333	13.333	35	35	48.333
3770	94.9424	47.2374	97.0616	95.3045	50.7307		14.6	6.667	6.667	36.667	26.667	48.333
3769	94.9695	47.2401	96.997	95.2581	50.7325		14.62	5	16.667	25	26.667	51.667
3768	95.0171	47.2429	96.9287	95.2065	50.7344		14.64	11.667	15	50	31.667	38.333
3767	95.0431	47.2457	96.8645	95.1595	50.7363		14.66	6.667	10	26.667	35	51.667
3766	95.0174	47.2486	96.8072	95.1219	50.7384		14.68	8.333	8.333	40	36.667	55
3765	94.9761	47.2515	96.749	95.0847	50.7405		14.7	8.333	18.333	48.333	38.333	45
3764	94.9716	47.2544	96.6823	95.0379	50.7426		14.72	6.667	8.333	26.667	28.333	50
3763	95.0074	47.2574	96.6089	94.9831	50.7448		14.74	13.333	6.667	36.667	13.333	50
3762	95.048	47.2604	96.5357	94.9294	50.7471		14.76	8.333	13.333	36.667	43.333	38.333
3761	95.073	47.2635	96.4646	94.8787	50.7495		14.78	13.333	13.333	50	45	35
3760	95.0881	47.2666	96.3929	94.8274	50.7519		14.8	10	8.333	30	36.667	38.333
3759	95.1026	47.2696	96.3205	94.7751	50.7544		14.82	10	8.333	41.667	25	36.667
3758	95.1318	47.2727	96.247	94.722	50.7571		14.84	8.333	13.333	46.667	30	41.667
3757	95.1887	47.2758	96.1711	94.667	50.7599		14.86	20	5	28.333	26.667	43.333
3756	95.2647	47.2787	96.0924	94.6104	50.7628		14.88	5	11.667	38.333	41.667	38.333
3755	95.3538	47.2815	96.0118	94.5531	50.7657		14.9	5	10	30	45	48.333
3754	95.4672	47.2844	95.9323	94.4961	50.7687		14.92	10	11.667	18.333	28.333	35
3753	95.6106	47.2874	95.8576	94.4421	50.7718		14.94	8.333	8.333	38.333	38.333	36.667
3752	95.7355	47.2907	95.7933	94.3987	50.7749		14.96	6.667	8.333	40	33.333	50
3751	95.7519	47.2943	95.74	94.3697	50.7782		14.98	5	10	43.333	35	36.667
3750	95.6901	47.2983	95.6907	94.3452	50.7815		15	8.333	6.667	38.333	28.333	25
3749	95.6855	47.3024	95.6421	94.3167	50.7846		15.02	6.667	15	48.333	23.333	41.667
3748	95.725	47.3066	95.5978	94.2899	50.7876		15.04	6.667	6.667	31.667	38.333	50
3747	95.7142	47.3111	95.5602	94.27	50.7904		15.06	15	11.667	56.667	21.667	40
3746	95.6288	47.3158	95.5289	94.2562	50.7932		15.08	10	15	33.333	31.667	25
3745	95.4966	47.3208	95.5029	94.2461	50.7958		15.1	10	11.667	31.667	38.333	25
3744	95.3886	47.3259	95.4793	94.2374	50.7981		15.12	18.333	10	20	31.667	35
3743	95.3774	47.3312	95.4561	94.2292	50.8001		15.14	8.333	13.333	31.667	38.333	28.333
3742	95.4092	47.3367	95.4346	94.2226	50.8018		15.16	11.667	8.333	40	45	48.333
3741	95.3686	47.3426	95.4168	94.2197	50.8034		15.18	0	15	48.333	30	23.333
3740	95.2823	47.3485	95.4026	94.2211	50.8049		15.2	11.667	18.333	38.333	31.667	36.667
3739	95.2598	47.3546	95.3905	94.224	50.8062		15.22	11.667	10	31.667	30	23.333
3738	95.3252	47.3607	95.3797	94.2258	50.8073		15.24	8.333	20	36.667	26.667	46.667
3737	95.4209	47.3668	95.3701	94.2284	50.8084		15.26	11.667	6.667	46.667	30	28.333
3736	95.4706	47.3728	95.3653	94.2379	50.8095		15.28	6.667	6.667	33.333	30	31.667
3735	95.4548	47.3788	95.3679	94.2574	50.8106		15.3	10	15	40	46.667	35
3734	95.4287	47.3846	95.3756	94.2817	50.8117		15.32	11.667	10	40	35	38.333
3733	95.4168	47.3903	95.3874	94.3095	50.8126		15.34	6.667	18.333	38.333	28.333	40
3732	95.3769	47.3957	95.4057	94.3454	50.8135		15.36	10	10	45	18.333	25
3731	95.2948	47.401	95.4258	94.3874	50.8143		15.38	8.333	8.333	26.667	33.333	36.667
3730	95.1983	47.4062	95.442	94.4303	50.8151		15.4	10	10	31.667	23.333	23.333
3729	95.1079	47.4114	95.4591	94.4745	50.8158		15.42	6.667	15	30	30	30
3728	95.0339	47.4166	95.4821	94.5208	50.8164		15.44	15	11.667	33.333	26.667	25
3727	94.9855	47.4217	95.5059	94.566	50.8169		15.46	15	10	33.333	28.333	26.667
3726	94.9642	47.4267	95.521	94.6072	50.8174		15.48	10	16.667	70	15	30
3725	94.9611	47.4316	95.5251	94.6454	50.8178		15.5	10	11.667	30	31.667	23.333
3724	94.9594	47.4365	95.5306	94.6864	50.8182		15.52	6.667	15	16.667	35	26.667
3723	94.9436	47.4415	95.552	94.7354	50.8184		15.54	5	10	40	23.333	21.667
3722	94.9155	47.4465	95.5828	94.7898	50.8186		15.56	15	10	45	20	23.333
3721	94.8853	47.4512	95.6069	94.8437	50.8187		15.58	8.333	11.667	51.667	30	35
3720	94.8538	47.4554	95.6244	94.8968	50.8187		15.6	10	6.667	35	40	26.667
3719	94.816	47.4595	95.6485	94.9531	50.8186		15.62	6.667	15	28.333	23.333	30
3718	94.7771	47.4632	95.6746	95.0117	50.8183		15.64	1.667	18.333	33.333	30	20
3717	94.7534	47.465	95.6672	95.0614	50.818		15.66	11.667	10	40	23.333	38.333
3716	94.7562	47.4642	95.601	95.0947	50.8177		15.68	6.667	11.667	31.667	23.333	38.333
3715	94.7853	47.4633	95.4878	95.1145	50.8172		15.7	8.333	8.333	48.333	31.667	28.333
3714	94.8321	47.4647	95.3617	95.1286	50.8166		15.72	6.667	8.333	26.667	38.333	15
3713	94.8773	47.4663	95.2612	95.1455	50.8159		15.74	11.667	5	28.333	16.667	36.667
3712	94.8831	47.4687	95.2378	95.1813	50.8152		15.76	11.667	11.667	26.667	28.333	26.667
3711	94.8353	47.4811	95.2846	95.237	50.8143		15.78	10	13.333	36.667	21.667	28.333
3710	94.7869	47.5006	95.3015	95.2816	50.8135		15.8	11.667	13.333	38.333	20	23.333
3709	94.7656	47.5118	95.2653	95.3102	50.8124		15.82	10	5	41.667	26.667	28.333
3708	94.7324	47.5121	95.2488	95.3499	50.8112		15.84	6.667	6.667	30	21.667	30
3707	94.6682	47.505	95.2704	95.408	50.8102		15.86	11.667	11.667	31.667	23.333	26.667
3706	94.5952	47.4937	95.2792	95.4679	50.8094		15.88	6.667	3.333	23.333	28.333	28.333
3705	94.5377	47.4849	95.2397	95.5152	50.8078		15.9	10	6.667	36.667	25	36.667
3704	94.5001	47.4848	95.1678	95.5511	50.8052		15.92	8.333	8.333	30	33.333	35
3703	94.4714	47.4937	95.1095	95.5863	50.8023		15.94	6.667	13.333	36.667	13.333	41.667
3702	94.4429	47.5074	95.0875	95.629	50.8004		15.96	10	8.333	35	23.333	38.333
3701	94.4222	47.5167	95.0408	95.6653	50.7996		15.98	10	13.333	43.333	38.333	28.333
3700	94.4174	47.5127	94.908	95.6792	50.7969		16	1.667	8.333	26.667	18.333	25
3699	94.4117	47.5031	94.7576	95.6904	50.792		16.02	3.333	11.667	35	26.667	23.333
3698	94.3832	47.4994	94.6805	95.7238	50.7888		16.04	13.333	10	36.667	30	16.667
3697	94.3395	47.4953	94.6377	95.7686	50.7886		16.06	6.667	5	33.333	21.667	30
3696	94.3098	47.4822	94.5119	95.7921	50.7875		16.08	6.667	18.333	35	23.333	23.333
3695	94.3125	47.4688	94.2581	95.7817	50.7828		16.1	10	20	46.667	30	26.667
3694	94.3444	47.4631	93.9247	95.7503	50.7762		16.12	5	5	30	31.667	23.333
3693	94.395	47.4514	93.55	95.7072	50.7695		16.14	11.667	13.333	38.333	20	31.667
3692	94.4542	47.4194	93.1479	95.6539	50.76		16.16	10	13.333	31.667	31.667	31.667
3691	94.497	47.3849	92.8078	95.6102	50.7488		16.18	8.333	10	30	25	28.333
3690	94.4837	47.396	92.6684	95.6129	50.7471		16.2	10	13.333	30	26.667	30
3689	94.4264	47.454	92.689	95.6569	50.76		16.22	6.667	11.667	46.667	31.667	31.667
3688	94.3976	47.4756	92.6196	95.6796	50.7684		16.24	15	8.333	33.333	15	28.333
3687	94.4033	47.4348	92.3939	95.6646	50.7586		16.26	8.333	8.333	35	11.667	18.333
3686	94.3787	47.3967	92.2116	95.6654	50.7438		16.28	13.333	15	21.667	23.333	33.333
3685	94.3006	47.3979	92.1764	95.7106	50.7402		16.3	6.667	10	40	23.333	26.667
3684	94.2104	47.4117	92.1471	95.7644	50.7426		16.32	10	8.333	31.667	15	21.667
3683	94.1533	47.4064	91.9599	95.778	50.7356		16.34	13.333	6.667	33.333	30	33.333
3682	94.1399	47.3864	91.6104	95.7434	50.7161		16.36	1.667	11.667	46.667	30	18.333
3681	94.1585	47.3649	91.1878	95.6822	50.6939		16.38	10	10	25	20	23.333
3680	94.2014	47.3247	90.7256	95.6051	50.6768		16.4	11.667	8.333	35	21.667	38.333
3679	94.2746	47.2605	90.1831	95.4987	50.6602		16.42	13.333	13.333	28.333	16.667	26.667
3678	94.3723	47.2176	89.6039	95.3727	50.6394		16.44	11.667	13.333	35	26.667	25
3677	94.4475	47.2356	89.1715	95.2909	50.6237		16.46	11.667	28.333	40	23.333	35
3676	94.439	47.2768	89.0328	95.3211	50.6324		16.48	11.667	23.333	25	31.667	23.333
3675	94.3885	47.2692	88.9376	95.3882	50.6598		16.5	5	6.667	35	30	25
3674	94.4169	47.1857	88.462	95.3144	50.6558		16.52	15	18.333	30	20	31.667
3673	94.4867	47.1051	87.8555	95.1763	50.6186		16.54	3.333	6.667	41.667	25	18.333
3672	94.4648	47.076	87.5799	95.1673	50.6		16.56	10	1.667	43.333	23.333	26.667
3671	94.3406	47.0436	87.5699	95.2778	50.6		16.58	6.667	11.667	30	13.333	25
3670	94.1833	46.984	87.593	95.4158	50.5949		16.6	11.667	11.667	23.333	25	25
3669	94.0716	46.937	87.4276	95.4804	50.5761		16.62	5	11.667	38.333	26.667	28.333
3668	94.0387	46.8981	87.0066	95.4257	50.5323		16.64	3.333	10	43.333	11.667	15
3667	94.0078	46.8581	86.6564	95.3941	50.4891		16.66	3.333	11.667	36.667	18.333	25
3666	93.9109	46.8144	86.5461	95.4855	50.472		16.68	5	20	33.333	23.333	13.333
3665	93.7837	46.7577	86.4598	95.612	50.461		16.7	5	15	25	18.333	23.333
3664	93.6815	46.6902	86.2214	95.6767	50.4355		16.72	15	16.667	33.333	23.333	25
3663	93.6156	46.6227	85.847	95.6738	50.3993		16.74	6.667	3.333	31.667	18.333	28.333
3662	93.5747	46.5553	85.403	95.6333	50.3643		16.76	6.667	8.333	43.333	20	26.667
3661	93.5529	46.4766	84.8977	95.5617	50.334		16.78	13.333	11.667	40	31.667	11.667
3660	93.5505	46.3838	84.3175	95.4514	50.304		16.8	6.667	16.667	26.667	21.667	30
3659	93.5613	46.2946	83.7053	95.3204	50.2716		16.82	6.667	11.667	35	28.333	26.667
3658	93.5675	46.2229	83.1643	95.2215	50.2417		16.84	13.333	10	35	15	23.333
3657	93.5538	46.1574	82.7479	95.1933	50.2227		16.86	8.333	10	16.667	18.333	25
3656	93.533	46.0717	82.3298	95.1812	50.2135		16.88	10	13.333	40	23.333	16.667
3655	93.5408	45.965	81.7	95.0648	50.1951		16.9	11.667	6.667	40	21.667	25
3654	93.5827	45.8673	80.8937	94.8395	50.1585		16.92	15	13.333	41.667	20	15
3653	93.6339	45.8005	80.0983	94.5973	50.121		16.94	8.333	6.667	48.333	26.667	21.667
3652	93.6965	45.735	79.2826	94.3228	50.0815		16.96	1.667	8.333	43.333	25	28.333
3651	93.7874	45.6129	78.377	93.9756	50.0155		16.98	11.667	5	43.333	23.333	28.333
3650	93.8375	45.4499	77.652	93.7526	49.9414		17	3.333	5	36.667	21.667	28.333
3649	93.7456	45.3642	77.3088	93.824	49.909		17.02	10	11.667	26.667	11.667	18.333
3648	93.6193	45.3248	77.0005	93.9186	49.883		17.04	5	15	35	20	33.333
3647	93.5855	45.2167	76.5377	93.8534	49.8245		17.06	3.333	6.667	45	15	33.333
3646	93.5494	45.0683	76.1453	93.8153	49.7671		17.08	13.333	16.667	31.667	28.333	23.333
3645	93.4347	44.928	75.9207	93.9083	49.728		17.1	8.333	13.333	36.667	25	28.333
3644	93.2705	44.8037	75.7691	94.0776	49.6962		17.12	6.667	16.667	35	23.333	16.667
3643	93.1095	44.6791	75.56	94.229	49.6585		17.14	11.667	11.667	30	25	23.333
3642	92.985	44.5436	75.212	94.2983	49.6086		17.16	13.333	20	33.333	20	16.667
3641	92.901	44.4034	74.7261	94.2759	49.5477		17.18	5	10	45	26.667	15
3640	92.8443	44.2683	74.1659	94.1963	49.4826		17.2	6.667	11.667	46.667	33.333	23.333
3639	92.7972	44.1333	73.596	94.1003	49.4215		17.22	10	15	38.333	20	20
3638	92.7532	43.9874	73.0179	93.9926	49.3658		17.24	16.667	13.333	45	21.667	31.667
3637	92.7157	43.8368	72.4005	93.8542	49.3088		17.26	6.667	13.333	45	13.333	21.667
3636	92.6843	43.6966	71.7686	93.6974	49.2495		17.28	3.333	20	36.667	25	16.667
3635	92.6545	43.5598	71.157	93.5456	49.1947		17.3	10	18.333	31.667	20	20
3634	92.6322	43.4	70.5167	93.3733	49.1453		17.32	8.333	8.333	40	23.333	13.333
3633	92.632	43.219	69.7668	93.13	49.0933		17.34	11.667	15	38.333	13.333	16.667
3632	92.655	43.0546	68.9411	92.8303	49.0355		17.36	11.667	16.667	35	16.667	13.333
3631	92.6768	42.9209	68.1766	92.5588	48.9768		17.38	6.667	15	28.333	20	20
3630	92.6544	42.76	67.5953	92.4092	48.9127		17.4	10	11.667	23.333	20	28.333
3629	92.5578	42.5218	67.2271	92.4265	48.8503		17.42	13.333	8.333	38.333	25	25
3628	92.4464	42.2747	66.7839	92.4123	48.7867		17.44	13.333	8.333	21.667	6.667	23.333
3627	92.3971	42.0847	66.097	92.2017	48.6873		17.46	5	10	26.667	20	20
3626	92.3564	41.9553	65.5249	92.0127	48.5899		17.48	16.667	15	23.333	25	20
3625	92.2657	41.8513	65.1891	91.9711	48.5433		17.5	10	11.667	33.333	18.333	25
3624	92.165	41.7306	64.8047	91.9193	48.5047		17.52	26.667	15	33.333	8.333	15
3623	92.1008	41.5851	64.2257	91.7477	48.4316		17.54	10	10	28.333	13.333	25
3622	92.0724	41.4329	63.541	91.4973	48.3326		17.56	11.667	11.667	21.667	31.667	21.667
3621	92.0548	41.2786	62.8761	91.2505	48.2309		17.58	8.333	11.667	33.333	11.667	25
3620	92.0232	41.1063	62.284	91.0549	48.137		17.6	13.333	10	40	23.333	26.667
3619	91.974	40.9196	61.7361	90.8966	48.0521		17.62	6.667	15	41.667	20	25
3618	91.9291	40.74	61.1656	90.718	47.9675		17.64	5	15	40	15	15
3617	91.8978	40.5728	60.5729	90.5079	47.8743		17.66	8.333	10	35	16.667	16.667
3616	91.8575	40.4116	60.0265	90.3172	47.7815		17.68	5	8.333	13.333	23.333	16.667
3615	91.793	40.2433	59.5461	90.1692	47.6951		17.7	6.667	18.333	36.667	21.667	13.333
3614	91.7141	40.057	59.0917	90.0428	47.6091		17.72	8.333	23.333	43.333	15	35
3613	91.6392	39.8618	58.6196	89.9087	47.5226		17.74	10	13.333	41.667	13.333	23.333
3612	91.5784	39.6755	58.115	89.7489	47.4371		17.76	11.667	10	35	11.667	23.333
3611	91.5237	39.5016	57.6058	89.5738	47.3521		17.78	6.667	5	35	21.667	21.667
3610	91.4575	39.3251	57.1296	89.409	47.2654		17.8	8.333	15	26.667	16.667	28.333
3609	91.3731	39.1291	56.6874	89.2622	47.1705		17.82	6.667	15	31.667	11.667	18.333
3608	91.2812	38.9228	56.2482	89.1172	47.0656		17.84	6.667	11.667	45	6.667	16.667
3607	91.1991	38.7343	55.7814	88.9485	46.957		17.86	3.333	11.667	31.667	11.667	26.667
3606	91.1331	38.5728	55.2904	88.7508	46.8521		17.88	5	10	26.667	16.667	15
3605	91.0731	38.4254	54.8056	88.5489	46.7573		17.9	6.667	13.333	25	28.333	10
3604	91.0102	38.2762	54.3315	88.3508	46.6687		17.92	13.333	8.333	45	26.667	21.667
3603	90.9456	38.1168	53.8483	88.1407	46.5738		17.94	10	13.333	28.333	8.333	21.667
3602	90.8829	37.9464	53.3518	87.9119	46.4669		17.96	13.333	15	40	30	20
3601	90.8225	37.7702	52.8539	87.6754	46.3543		17.98	6.667	11.667	25	20	21.667
3600	90.7656	37.5958	52.3586	87.4359	46.2439		18	15	18.333	43.333	16.667	20
3599	90.715	37.4307	51.8633	87.1879	46.1379		18.02	18.333	16.667	31.667	11.667	20
3598	90.6695	37.2727	51.3754	86.9365	46.0355		18.04	23.333	25	33.333	15	31.667
3597	90.6222	37.1111	50.9023	86.6924	45.9328		18.06	8.333	8.333	30	21.667	26.667
3596	90.5663	36.9357	50.4455	86.4613	45.8237		18.08	16.667	13.333	46.667	21.667	23.333
3595	90.4996	36.7477	50.006	86.248	45.7089		18.1	13.333	11.667	26.667	28.333	21.667
3594	90.4292	36.5596	49.5764	86.0442	45.5965		18.12	15	11.667	43.333	28.333	18.333
3593	90.3682	36.3854	49.1388	85.8258	45.493		18.14	11.667	16.667	31.667	23.333	18.333
3592	90.3218	36.2296	48.6868	85.579	45.3991		18.16	10	6.667	38.333	25	16.667
3591	90.2856	36.0888	48.2231	85.3044	45.311		18.18	11.667	16.667	41.667	21.667	11.667
3590	90.2543	35.9499	47.7382	84.9865	45.2181		18.2	10	18.333	40	15	18.333
3589	90.2165	35.7861	47.2409	84.6399	45.1083		18.22	15	3.333	38.333	10	30
3588	90.1467	35.5797	46.7901	84.369	44.9802		18.24	5	8.333	26.667	21.667	25
3587	90.0448	35.3616	46.3969	84.2058	44.8478		18.26	8.333	15	25	21.667	21.667
3586	89.9635	35.1723	45.9702	83.9776	44.7214		18.28	11.667	13.333	33.333	8.333	23.333
3585	89.9155	35.0114	45.5362	83.6828	44.6032		18.3	13.333	18.333	33.333	13.333	28.333
3584	89.8532	34.8645	45.2146	83.5199	44.4954		18.32	21.667	8.333	43.333	20	26.667
3583	89.7576	34.7207	44.9842	83.4982	44.3936		18.34	16.667	5	30	18.333	20
3582	89.6546	34.5737	44.7338	83.465	44.2888		18.36	13.333	6.667	45	13.333	31.667
3581	89.5676	34.4233	44.4128	83.3339	44.1775		18.38	11.667	10	35	25	23.333
3580	89.5	34.271	44.0399	83.1181	44.0619		18.4	6.667	11.667	48.333	11.667	20
3579	89.4435	34.1186	43.6457	82.857	43.9453		18.42	3.333	15	48.333	15	10
3578	89.3905	33.9665	43.249	82.5779	43.8285		18.44	8.333	8.333	40	11.667	16.667
3577	89.337	33.8136	42.8579	82.2962	43.7115		18.46	18.333	13.333	21.667	11.667	11.667
3576	89.2816	33.6588	42.4777	82.0218	43.5936		18.48	15	11.667	33.333	20	13.333
3575	89.2249	33.5045	42.1119	81.7596	43.4757		18.5	5	15	33.333	20	21.667
3574	89.1711	33.3555	41.7512	81.4945	43.3605		18.52	10	23.333	50	21.667	16.667
3573	89.1282	33.2161	41.3725	81.1915	43.2505		18.54	20	13.333	35	18.333	18.333
3572	89.1036	33.0888	40.9496	80.8076	43.1467		18.56	11.667	11.667	38.333	16.667	30
3571	89.1025	32.9749	40.4657	80.3105	43.0479		18.58	10	10	38.333	13.333	35
3570	89.1269	32.8726	39.9194	79.6897	42.9492		18.6	16.667	8.333	48.333	26.667	20
3569	89.1654	32.7634	39.3426	79.0007	42.84		18.62	15	8.333	40	28.333	26.667
3568	89.1773	32.6127	38.8204	78.4192	42.7056		18.64	10	18.333	31.667	28.333	13.333
3567	89.121	32.4132	38.4226	78.1007	42.5446		18.66	8.333	21.667	36.667	18.333	18.333
3566	89.0333	32.2137	38.077	77.89	42.3787		18.68	13.333	21.667	28.333	25	21.667
3565	88.9784	32.0485	37.7218	77.6029	42.23		18.7	6.667	15	30	28.333	28.333
3564	88.9254	31.9074	37.4498	77.3944	42.1058		18.72	13.333	8.333	36.667	21.667	23.333
3563	88.8254	31.7721	37.2968	77.3768	42.0008		18.74	13.333	10	45	20	25
3562	88.6924	31.6316	37.1733	77.4296	41.898		18.76	21.667	13.333	36.667	15	35
3561	88.5628	31.4858	37.0072	77.4257	41.7859		18.78	6.667	15	40	18.333	21.667
3560	88.4553	31.3414	36.7926	77.3396	41.666		18.8	18.333	13.333	28.333	18.333	16.667
3559	88.3712	31.2039	36.5463	77.1924	41.5457		18.82	11.667	10	50	23.333	30
3558	88.3072	31.0758	36.277	76.999	41.431		18.84	13.333	11.667	46.667	18.333	21.667
3557	88.2595	30.9565	35.9852	76.763	41.3232		18.86	15	13.333	36.667	10	28.333
3556	88.2233	30.8424	35.6666	76.4779	41.2187		18.88	8.333	18.333	25	18.333	26.667
3555	88.1899	30.725	35.3248	76.1484	41.1091		18.9	18.333	13.333	31.667	16.667	26.667
3554	88.1478	30.5946	34.9815	75.8136	40.9866		18.92	8.333	16.667	56.667	15	13.333
3553	88.0918	30.4495	34.6588	75.5195	40.851		18.94	13.333	16.667	38.333	6.667	18.333
3552	88.0348	30.3047	34.3477	75.2537	40.714		18.96	6.667	18.333	41.667	25	16.667
3551	87.9972	30.1778	34.0205	74.9545	40.5894		18.98	8.333	6.667	35	11.667	23.333
3550	87.9812	30.0722	33.6788	74.6085	40.4818		19	13.333	20	55	21.667	25
3549	87.9696	29.9743	33.3465	74.2551	40.3847		19.02	18.333	13.333	45	11.667	31.667
3548	87.9451	29.8622	33.0278	73.913	40.2814		19.04	10	25	26.667	16.667	21.667
3547	87.8975	29.7211	32.7193	73.5965	40.1549		19.06	11.667	18.333	30	16.667	31.667
3546	87.8246	29.5588	32.4339	73.344	40.0042		19.08	13.333	21.667	33.333	13.333	21.667
3545	87.7415	29.3995	32.1778	73.1597	39.8468		19.1	23.333	18.333	46.667	21.667	35
3544	87.6684	29.2586	31.9456	73.0092	39.7022		19.12	11.667	5	35	21.667	31.667
3543	87.6058	29.1367	31.7389	72.8862	39.5799		19.14	18.333	11.667	28.333	23.333	23.333
3542	87.5435	29.0287	31.5553	72.7961	39.4783		19.16	11.667	20	33.333	21.667	21.667
3541	87.4803	28.9288	31.3729	72.7083	39.3891		19.18	18.333	16.667	38.333	28.333	16.667
3540	87.4217	28.8302	31.1645	72.573	39.3019		19.2	10	13.333	36.667	16.667	23.333
3539	87.3682	28.7262	30.9223	72.3715	39.2074		19.22	18.333	11.667	43.333	15	11.667
3538	87.314	28.6112	30.663	72.1342	39.1002		19.24	15	11.667	41.667	16.667	20
3537	87.2557	28.4864	30.4098	71.9092	38.9816		19.26	15	20	28.333	18.333	16.667
3536	87.2	28.3623	30.1698	71.7128	38.8613		19.28	13.333	15	35	18.333	26.667
3535	87.159	28.2522	29.9323	71.5189	38.7514		19.3	11.667	8.333	26.667	6.667	23.333
3534	87.1352	28.159	29.6893	71.3055	38.6576		19.32	16.667	16.667	51.667	16.667	35
3533	87.1199	28.0752	29.4405	71.073	38.5763		19.34	18.333	25	38.333	18.333	18.333
3532	87.1043	27.9904	29.1807	70.8163	38.4987		19.36	10	26.667	46.667	16.667	16.667
3531	87.0852	27.8991	28.9018	70.525	38.4157		19.38	13.333	18.333	25	31.667	20
3530	87.0616	27.8005	28.6081	70.2108	38.3229		19.4	18.333	18.333	35	13.333	21.667
3529	87.0315	27.6953	28.3149	69.9057	38.2215		19.42	5	13.333	30	10	20
3528	86.9952	27.5855	28.0308	69.6226	38.1171		19.44	15	16.667	31.667	21.667	10
3527	86.9558	27.4761	27.7556	69.3495	38.0165		19.46	18.333	20	31.667	18.333	15
3526	86.9129	27.3697	27.4963	69.09	37.9223		19.48	8.333	15	35	20	18.333
3525	86.8588	27.2597	27.273	68.8872	37.8306		19.5	10	13.333	38.333	13.333	25
3524	86.7886	27.1403	27.0957	68.7749	37.7375		19.52	16.667	25	45	15	26.667
3523	86.713	27.0207	26.9472	68.7252	37.647		19.54	15	10	43.333	15	16.667
3522	86.6498	26.9166	26.7958	68.6735	37.5676		19.56	10	13.333	23.333	15	31.667
3521	86.6033	26.8293	26.6289	68.5862	37.5014		19.58	16.667	23.333	53.333	11.667	35
3520	86.5592	26.7454	26.46	68.4858	37.4431		19.6	13.333	10	35	23.333	15
3519	86.504	26.654	26.2996	68.3963	37.386		19.62	10	10	35	21.667	30
3518	86.4408	26.5563	26.1389	68.3077	37.3272		19.64	13.333	16.667	30	25	25
3517	86.3825	26.461	25.9636	68.1943	37.2678		19.66	11.667	16.667	18.333	15	20
3516	86.336	26.373	25.7732	68.0487	37.2106		19.68	13.333	18.333	45	18.333	16.667
3515	86.2992	26.2909	25.5767	67.881	37.1578		19.7	8.333	13.333	31.667	18.333	20
3514	86.2698	26.2133	25.3749	67.6919	37.1099		19.72	5	15	60	15	28.333
3513	86.2487	26.1404	25.1613	67.4728	37.0644		19.74	6.667	16.667	45	10	18.333
3512	86.2315	26.0674	24.9393	67.2352	37.0155		19.76	8.333	16.667	33.333	18.333	23.333
3511	86.2076	25.9847	24.7249	67.0168	36.9579		19.78	8.333	13.333	45	16.667	28.333
3510	86.1706	25.8895	24.5292	66.8456	36.8914		19.8	8.333	16.667	35	6.667	18.333
3509	86.1284	25.7943	24.3454	66.702	36.8254		19.82	8.333	10	38.333	18.333	16.667
3508	86.094	25.7143	24.1565	66.5356	36.771		19.84	11.667	13.333	28.333	13.333	10
3507	86.0688	25.6512	23.9575	66.3263	36.731		19.86	16.667	28.333	46.667	28.333	25
3506	86.0435	25.5913	23.7538	66.0917	36.6976		19.88	11.667	15	25	21.667	35
3505	86.0088	25.5151	23.5485	65.8562	36.6556		19.9	16.667	10	40	21.667	21.667
3504	85.9584	25.4129	23.349	65.6519	36.5929		19.92	21.667	10	35	13.333	35
3503	85.8939	25.2985	23.1693	65.5081	36.5139		19.94	18.333	11.667	31.667	15	26.667
3502	85.8315	25.1976	23.0132	65.4111	36.4368		19.96	10	11.667	38.333	33.333	28.333
3501	85.7857	25.12	22.8759	65.3266	36.3762		19.98	8.333	10	31.667	15	18.333
3500	85.7514	25.0561	22.7535	65.2442	36.333		20	5	15	35	21.667	25
3499	85.7155	24.9922	22.6373	65.159	36.2972		20.02	15	13.333	41.667	16.667	23.333
3498	85.6732	24.9203	22.514	65.058	36.2571		20.04	11.667	13.333	41.667	21.667	20
3497	85.6274	24.8405	22.3785	64.9387	36.2071		20.06	21.667	11.667	46.667	18.333	23.333
3496	85.5817	24.7589	22.2354	64.8104	36.1494		20.08	10	21.667	35	23.333	26.667
3495	85.5385	24.6832	22.093	64.6806	36.0914		20.1	11.667	5	18.333	16.667	20
3494	85.4989	24.6162	21.9564	64.5503	36.039		20.12	11.667	11.667	40	13.333	15
3493	85.4624	24.5555	21.8251	64.4168	35.9929		20.14	10	10	30	18.333	15
3492	85.4272	24.4966	21.6935	64.2733	35.95		20.16	13.333	23.333	31.667	28.333	26.667
3491	85.3912	24.4358	21.5551	64.1131	35.9057		20.18	13.333	13.333	38.333	26.667	20
3490	85.3539	24.3706	21.4081	63.9388	35.8561		20.2	16.667	13.333	43.333	15	11.667
3489	85.3156	24.3	21.258	63.7638	35.7996		20.22	3.333	26.667	30	15	23.333
3488	85.2774	24.227	21.1124	63.5997	35.739		20.24	18.333	13.333	35	18.333	26.667
3487	85.2429	24.16	20.9739	63.4427	35.6806		20.26	15	13.333	31.667	11.667	30
3486	85.2177	24.1055	20.839	63.2802	35.6296		20.28	11.667	13.333	38.333	10	26.667
3485	85.2018	24.0603	20.7045	63.1066	35.5848		20.3	10	18.333	30	13.333	16.667
3484	85.1864	24.0109	20.5686	62.9263	35.5389		20.32	20	20	40	18.333	23.333
3483	85.1595	23.9447	20.4315	62.7492	35.4836		20.34	10	13.333	43.333	25	20
3482	85.1172	23.8627	20.2966	62.5868	35.4172		20.36	3.333	11.667	38.333	16.667	16.667
3481	85.0678	23.7796	20.1706	62.444	35.3471		20.38	8.333	18.333	31.667	18.333	26.667
3480	85.023	23.7101	20.0599	62.3165	35.2832		20.4	8.333	18.333	28.333	18.333	18.333
3479	84.9852	23.6565	19.9674	62.1998	35.23		20.42	16.667	6.667	36.667	25	21.667
3478	84.9502	23.6113	19.8864	62.0887	35.1842		20.44	5	15	30	15	18.333
3477	84.9149	23.5641	19.8035	61.9721	35.1391		20.46	13.333	10	45	20	18.333
3476	84.8781	23.5092	19.7104	61.8431	35.0891		20.48	11.667	25	33.333	31.667	33.333
3475	84.8402	23.4483	19.6089	61.7038	35.0337		20.5	5	11.667	28.333	13.333	23.333
3474	84.8036	23.3877	19.5035	61.5583	34.9759		20.52	10	11.667	23.333	25	16.667
3473	84.7701	23.3312	19.3968	61.4066	34.9186		20.54	15	16.667	45	20	16.667
3472	84.736	23.2772	19.2903	61.2497	34.8627		20.56	13.333	8.333	35	26.667	18.333
3471	84.6961	23.2236	19.1855	61.0908	34.808		20.58	5	16.667	41.667	23.333	31.667
3470	84.6526	23.1703	19.0826	60.9318	34.7538		20.6	5	10	23.333	18.333	15
3469	84.6128	23.1181	18.9824	60.7741	34.6995		20.62	15	10	58.333	30	28.333
3468	84.5811	23.0673	18.8879	60.6212	34.6446		20.64	13.333	10	38.333	11.667	13.333
3467	84.5571	23.0192	18.8001	60.474	34.59		20.66	11.667	16.667	28.333	18.333	23.333
3466	84.5413	22.9765	18.7151	60.3269	34.5373		20.68	10	11.667	26.667	15	16.667
3465	84.5337	22.939	18.6286	60.1737	34.4866		20.7	11.667	10	25	20	23.333
3464	84.5267	22.9003	18.5409	60.0171	34.4357		20.72	13.333	6.667	31.667	23.333	16.667
3463	84.5095	22.8539	18.455	59.8648	34.3813		20.74	6.667	13.333	43.333	21.667	16.667
3462	84.4806	22.8011	18.3721	59.7209	34.3231		20.76	13.333	6.667	43.333	13.333	30
3461	84.449	22.7503	18.2937	59.5847	34.2642		20.78	10	15	35	11.667	28.333
3460	84.4214	22.7078	18.223	59.4566	34.2083		20.8	16.667	15	35	10	48.333
3459	84.3962	22.6724	18.1627	59.34	34.1567		20.82	15	8.333	35	18.333	13.333
3458	84.3709	22.639	18.1092	59.2332	34.1077		20.84	15	13.333	55	10	26.667
3457	84.3473	22.6042	18.0548	59.1263	34.0588		20.86	18.333	8.333	50	13.333	25
3456	84.326	22.5672	17.9952	59.0095	34.0086		20.88	8.333	6.667	20	15	21.667
3455	84.3043	22.529	17.9315	58.8813	33.9571		20.9	8.333	15	40	28.333	36.667
3454	84.2816	22.4917	17.8675	58.7486	33.9058		20.92	8.333	6.667	38.333	23.333	16.667
3453	84.2619	22.4583	17.8051	58.6157	33.8568		20.94	13.333	10	23.333	15	18.333
3452	84.2495	22.4307	17.7405	58.473	33.812		20.96	15	20	35	20	33.333
3451	84.2452	22.409	17.6663	58.3025	33.7711		20.98	6.667	10	36.667	25	23.333
3450	84.2453	22.3888	17.581	58.0998	33.7304		21	8.333	18.333	35	28.333	16.667
3449	84.2417	22.3613	17.4923	57.8869	33.6835		21.02	6.667	6.667	33.333	15	25
3448	84.2259	22.3197	17.4106	57.6956	33.625		21.04	16.667	13.333	33.333	11.667	20
3447	84.2001	22.2704	17.3394	57.5384	33.558		21.06	16.667	20	41.667	15	30
3446	84.1801	22.2297	17.2756	57.3998	33.4933		21.08	11.667	11.667	43.333	13.333	20
3445	84.1728	22.2039	17.2217	57.2716	33.4389		21.1	6.667	5	35	18.333	30
3444	84.1622	22.1829	17.1865	57.1692	33.3936		21.12	15	13.333	46.667	23.333	40
3443	84.1309	22.1548	17.1676	57.0967	33.35		21.14	18.333	15	30	20	18.333
3442	84.0838	22.1196	17.1491	57.0306	33.3032		21.16	13.333	26.667	23.333	28.333	28.333
3441	84.0398	22.0858	17.1186	56.9445	33.2542		21.18	11.667	20	48.333	28.333	26.667
3440	84.0067	22.0571	17.0782	56.8351	33.2063		21.2	11.667	11.667	40	10	21.667
3439	83.9767	22.0295	17.0383	56.7186	33.1604		21.22	15	16.667	31.667	16.667	23.333
3438	83.9442	22.0003	17.004	56.6077	33.1153		21.24	20	13.333	38.333	20	25
3437	83.9151	21.9735	16.9734	56.5012	33.0706		21.26	13.333	8.333	31.667	30	20
3436	83.8953	21.953	16.9438	56.3933	33.027		21.28	10	8.333	35	16.667	23.333
3435	83.8823	21.9378	16.9144	56.2823	32.9849		21.3	11.667	20	43.333	15	30
3434	83.8714	21.9245	16.8853	56.1699	32.9434		21.32	13.333	21.667	21.667	15	30
3433	83.8614	21.9112	16.856	56.0569	32.9014		21.34	13.333	10	45	18.333	35
3432	83.8506	21.897	16.8261	55.9419	32.8581		21.36	8.333	13.333	38.333	18.333	26.667
3431	83.8359	21.8823	16.797	55.8253	32.8142		21.38	3.333	10	28.333	13.333	25
3430	83.8188	21.8692	16.7718	55.712	32.7714		21.4	15	8.333	40	23.333	35
3429	83.8058	21.8604	16.753	55.6067	32.7313		21.42	13.333	8.333	30	21.667	13.333
3428	83.8007	21.8558	16.7398	55.5073	32.6938		21.44	6.667	15	41.667	20	43.333
3427	83.8018	21.8546	16.7292	55.4082	32.6584		21.46	18.333	6.667	36.667	20	25
3426	83.8075	21.8572	16.7171	55.303	32.6256		21.48	10	13.333	36.667	21.667	21.667
3425	83.8181	21.8634	16.699	55.1835	32.5955		21.5	8.333	13.333	28.333	18.333	30
3424	83.8297	21.8683	16.6726	55.0441	32.5651		21.52	13.333	10	25	20	20
3423	83.8337	21.8651	16.6412	54.8921	32.5292		21.54	6.667	16.667	38.333	21.667	21.667
3422	83.8258	21.8516	16.6133	54.7483	32.4848		21.56	8.333	15	48.333	33.333	30
3421	83.8115	21.8335	16.5955	54.6294	32.4338		21.58	6.667	11.667	35	20	30
3420	83.7996	21.8196	16.5881	54.5335	32.3827		21.6	16.667	16.667	41.667	26.667	25
3419	83.7921	21.8142	16.5883	54.4501	32.3375		21.62	13.333	16.667	33.333	16.667	23.333
3418	83.7846	21.8153	16.5942	54.3757	32.3005		21.64	10	15	35	30	35
3417	83.772	21.8178	16.6034	54.3075	32.2693		21.66	6.667	18.333	36.667	20	25
3416	83.7517	21.8167	16.6107	54.2353	32.2388		21.68	6.667	10	50	28.333	30
3415	83.7254	21.8111	16.6132	54.151	32.2053		21.7	15	13.333	41.667	31.667	30
3414	83.6997	21.8055	16.6131	54.0588	32.1692		21.72	3.333	13.333	38.333	25	25
3413	83.6819	21.8042	16.6144	53.9665	32.1332		21.74	11.667	5	33.333	10	35
3412	83.6725	21.8076	16.6178	53.8749	32.0987		21.76	11.667	15	35	10	36.667
3411	83.6663	21.8132	16.623	53.7819	32.0649		21.78	11.667	8.333	36.667	26.667	26.667
3410	83.662	21.8203	16.6305	53.6894	32.0317		21.8	13.333	11.667	43.333	33.333	21.667
3409	83.6642	21.8302	16.6411	53.6003	31.9999		21.82	8.333	16.667	30	18.333	25
3408	83.6739	21.8422	16.653	53.5119	31.9694		21.84	8.333	18.333	36.667	18.333	20
3407	83.6854	21.8544	16.6641	53.4203	31.9393		21.86	13.333	15	51.667	11.667	23.333
3406	83.6934	21.8654	16.673	53.3251	31.9087		21.88	13.333	21.667	35	21.667	26.667
3405	83.6965	21.8753	16.6794	53.2267	31.8769		21.9	13.333	13.333	50	15	41.667
3404	83.6934	21.8836	16.6843	53.1248	31.8432		21.92	8.333	11.667	31.667	18.333	43.333
3403	83.6832	21.8909	16.6904	53.022	31.8081		21.94	21.667	10	35	26.667	25
3402	83.6719	21.9006	16.7005	52.9226	31.7747		21.96	13.333	13.333	33.333	23.333	18.333
3401	83.6689	21.9158	16.7146	52.8258	31.7455		21.98	11.667	10	35	16.667	15
3400	83.6749	21.9352	16.7324	52.7294	31.7195		22	15	16.667	45	20	31.667
3399	83.6813	21.9545	16.755	52.6381	31.6932		22.02	8.333	10	26.667	16.667	15
3398	83.6832	21.9722	16.7818	52.5566	31.6646		22.04	18.333	20	30	30	30
3397	83.6855	21.991	16.8075	52.4769	31.635		22.06	11.667	10	58.333	21.667	31.667
3396	83.6929	22.0125	16.8266	52.3839	31.6065		22.08	10	21.667	31.667	26.667	25
3395	83.7009	22.0338	16.8417	52.2788	31.579		22.1	21.667	23.333	31.667	28.333	20
3394	83.7038	22.0508	16.8613	52.1799	31.5504		22.12	13.333	10	21.667	26.667	28.333
3393	83.7032	22.0642	16.8906	52.1018	31.519		22.14	10	6.667	25	18.333	30
3392	83.7039	22.0797	16.9282	52.0419	31.4869		22.16	16.667	18.333	41.667	30	25
3391	83.7085	22.1032	16.971	51.9908	31.4583		22.18	10	5	31.667	21.667	31.667
3390	83.7176	22.1353	17.0181	51.9444	31.4368		22.2	5	6.667	46.667	16.667	20
3389	83.7321	22.1715	17.0678	51.899	31.4211		22.22	10	16.667	40	28.333	25
3388	83.7504	22.2062	17.1155	51.8443	31.4066		22.24	8.333	8.333	25	16.667	36.667
3387	83.7685	22.2364	17.1577	51.7743	31.3886		22.26	6.667	11.667	26.667	36.667	23.333
3386	83.7834	22.2631	17.1962	51.6962	31.3655		22.28	6.667	10	35	21.667	28.333
3385	83.7944	22.288	17.2344	51.6202	31.3389		22.3	15	18.333	26.667	20	21.667
3384	83.7996	22.3123	17.274	51.548	31.3112		22.32	6.667	10	33.333	21.667	28.333
3383	83.797	22.3367	17.3152	51.477	31.2845		22.34	16.667	5	43.333	10	23.333
3382	83.7899	22.3624	17.3592	51.4082	31.2602		22.36	8.333	10	35	30	26.667
3381	83.7853	22.3906	17.4067	51.3436	31.2386		22.38	10	5	46.667	23.333	23.333
3380	83.7858	22.4207	17.457	51.2814	31.2181		22.4	6.667	16.667	26.667	36.667	20
3379	83.7881	22.4521	17.5082	51.2197	31.1971		22.42	10	8.333	45	25	36.667
3378	83.7913	22.4853	17.5597	51.1591	31.1761		22.44	15	26.667	40	11.667	41.667
3377	83.7983	22.5206	17.6117	51.1005	31.1557		22.46	11.667	13.333	25	33.333	30
3376	83.8097	22.5572	17.665	51.0422	31.1362		22.48	11.667	16.667	23.333	16.667	21.667
3375	83.8219	22.5934	17.7198	50.9826	31.117		22.5	10	16.667	21.667	11.667	23.333
3374	83.8327	22.6286	17.7741	50.92	31.0982		22.52	8.333	10	20	18.333	35
3373	83.8431	22.6636	17.8256	50.852	31.0801		22.54	5	8.333	30	25	28.333
3372	83.8518	22.699	17.8738	50.7771	31.0625		22.56	11.667	1.667	43.333	16.667	30
3371	83.8569	22.7353	17.9203	50.698	31.0449		22.58	10	8.333	26.667	18.333	35
3370	83.8615	22.7731	17.9673	50.619	31.0275		22.6	8.333	6.667	31.667	30	28.333
3369	83.8717	22.8127	18.0164	50.542	31.0104		22.62	8.333	10	33.333	23.333	21.667
3368	83.8893	22.8531	18.07	50.4684	30.9932		22.64	8.333	15	46.667	28.333	26.667
3367	83.9103	22.8942	18.1303	50.4031	30.976		22.66	11.667	16.667	43.333	13.333	28.333
3366	83.9324	22.9375	18.1965	50.3491	30.9596		22.68	13.333	13.333	36.667	20	40
3365	83.9559	22.9839	18.2647	50.3019	30.9453		22.7	11.667	16.667	45	25	25
3364	83.9769	23.0304	18.3319	50.2537	30.9322		22.72	8.333	8.333	20	18.333	31.667
3363	83.9893	23.0735	18.3988	50.2043	30.9186		22.74	8.333	10	46.667	21.667	33.333
3362	83.994	23.1135	18.4688	50.1609	30.9044		22.76	11.667	15	33.333	23.333	38.333
3361	83.9992	23.1552	18.5434	50.1272	30.8912		22.78	8.333	13.333	46.667	26.667	26.667
3360	84.0101	23.2019	18.6206	50.0984	30.8807		22.8	8.333	10	43.333	28.333	25
3359	84.0242	23.2526	18.6974	50.0676	30.8725		22.82	6.667	25	35	30	33.333
3358	84.0375	23.3037	18.7729	50.0334	30.8647		22.84	6.667	11.667	33.333	35	30
3357	84.0492	23.3527	18.8478	49.9966	30.8552		22.86	6.667	15	43.333	23.333	18.333
3356	84.059	23.3984	18.9226	49.9564	30.8428		22.88	6.667	16.667	35	40	25
3355	84.066	23.4416	18.9966	49.9117	30.8285		22.9	6.667	6.667	28.333	35	33.333
3354	84.0718	23.4837	19.069	49.8637	30.8148		22.92	6.667	13.333	48.333	20	30
3353	84.0798	23.5263	19.1404	49.8146	30.8035		22.94	5	10	41.667	15	26.667
3352	84.0901	23.5702	19.2131	49.7666	30.7942		22.96	5	21.667	36.667	16.667	20
3351	84.1007	23.6162	19.2899	49.7244	30.7862		22.98	8.333	11.667	35	18.333	25
3350	84.1126	23.6659	19.3715	49.6923	30.7799		23	5	16.667	26.667	26.667	31.667
3349	84.1295	23.7192	19.4557	49.6684	30.7756		23.02	5	3.333	45	26.667	18.333
3348	84.1506	23.7732	19.5391	49.6448	30.7719		23.04	6.667	13.333	50	15	25
3347	84.1702	23.825	19.6193	49.6138	30.7668		23.06	11.667	8.333	21.667	30	16.667
3346	84.1854	23.8742	19.6962	49.5741	30.7602		23.08	8.333	16.667	33.333	20	6.667
3345	84.1983	23.9225	19.7712	49.5283	30.7531		23.1	8.333	15	48.333	18.333	25
3344	84.2102	23.9707	19.8466	49.4805	30.7464		23.12	13.333	11.667	50	20	15
3343	84.2199	24.0193	19.9238	49.4354	30.7403		23.14	15	13.333	36.667	15	23.333
3342	84.2291	24.069	20.0021	49.3945	30.7352		23.16	10	13.333	53.333	16.667	10
3341	84.2414	24.1208	20.0786	49.3532	30.7317		23.18	11.667	11.667	46.667	25	28.333
3340	84.2572	24.1742	20.152	49.3061	30.7294		23.2	16.667	15	53.333	21.667	16.667
3339	84.2732	24.2275	20.2248	49.2559	30.7273		23.22	6.667	21.667	40	21.667	20
3338	84.2894	24.2805	20.3013	49.2117	30.7247		23.24	10	8.333	43.333	16.667	6.667
3337	84.3097	24.3345	20.3842	49.1794	30.7216		23.26	3.333	11.667	58.333	26.667	26.667
3336	84.3345	24.3896	20.4718	49.1574	30.718		23.28	6.667	10	48.333	15	15
3335	84.359	24.4449	20.561	49.1406	30.7146		23.3	6.667	11.667	31.667	35	26.667
3334	84.3795	24.4994	20.6495	49.1259	30.7128		23.32	6.667	11.667	43.333	20	21.667
3333	84.397	24.553	20.737	49.1103	30.7133		23.34	13.333	23.333	53.333	23.333	15
3332	84.4127	24.6052	20.8233	49.0897	30.7154		23.36	10	13.333	35	20	25
3331	84.426	24.6554	20.9071	49.0618	30.7173		23.38	6.667	11.667	53.333	25	36.667
3330	84.4373	24.7044	20.9871	49.0277	30.7181		23.4	11.667	20	43.333	30	26.667
3329	84.4482	24.7529	21.0635	48.9885	30.7176		23.42	11.667	10	38.333	20	18.333
3328	84.4576	24.8008	21.1378	48.9456	30.7154		23.44	10	25	50	28.333	11.667
3327	84.4638	24.848	21.2131	48.9037	30.7115		23.46	13.333	20	46.667	25	21.667
3326	84.47	24.8961	21.2922	48.8702	30.7081		23.48	16.667	23.333	51.667	20	25
3325	84.4819	24.9471	21.3756	48.8474	30.7071		23.5	13.333	11.667	51.667	20	30
3324	84.4999	25	21.4619	48.8314	30.7088		23.52	8.333	15	46.667	21.667	15
3323	84.5191	25.0528	21.5491	48.8165	30.7116		23.54	6.667	13.333	51.667	20	25
3322	84.536	25.1052	21.6355	48.7998	30.715		23.56	11.667	13.333	48.333	15	8.333
3321	84.552	25.1578	21.7204	48.7796	30.7189		23.58	13.333	21.667	43.333	16.667	18.333
3320	84.5674	25.2101	21.8034	48.7549	30.7226		23.6	11.667	21.667	36.667	30	26.667
3319	84.5806	25.2609	21.8846	48.7274	30.7253		23.62	15	16.667	46.667	18.333	23.333
3318	84.593	25.3104	21.9636	48.6993	30.7273		23.64	18.333	26.667	38.333	21.667	13.333
3317	84.6089	25.3598	22.0395	48.6697	30.7294		23.66	15	15	53.333	25	25
3316	84.628	25.4086	22.112	48.6364	30.7317		23.68	15	25	46.667	23.333	11.667
3315	84.6449	25.4554	22.1827	48.5999	30.733		23.7	16.667	11.667	56.667	25	16.667
3314	84.6572	25.5008	22.2529	48.5629	30.7335		23.72	13.333	21.667	68.333	26.667	20
3313	84.6676	25.5467	22.3217	48.5249	30.7339		23.74	15	16.667	60	21.667	20
3312	84.6774	25.5928	22.3877	48.4834	30.7341		23.76	8.333	18.333	75	41.667	16.667
3311	84.6841	25.6372	22.4526	48.4407	30.7332		23.78	11.667	15	76.667	28.333	18.333
3310	84.6871	25.6789	22.5213	48.4039	30.7305		23.8	11.667	11.667	55	21.667	23.333
3309	84.69	25.7201	22.5965	48.3764	30.7269		23.82	13.333	26.667	83.333	16.667	16.667
3308	84.6956	25.7632	22.6761	48.3546	30.7244		23.84	20	21.667	71.667	28.333	21.667
3307	84.7023	25.8084	22.7565	48.3338	30.7242		23.86	20	18.333	85	25	21.667
3306	84.7094	25.8547	22.8373	48.3147	30.7271		23.88	13.333	30	86.667	23.333	25
3305	84.7186	25.9014	22.9199	48.2993	30.7322		23.9	8.333	28.333	101.667	28.333	25
3304	84.7314	25.9481	23.0036	48.2861	30.7374		23.92	13.333	28.333	110	36.667	38.333
3303	84.7469	25.9949	23.0849	48.271	30.7412		23.94	10	31.667	90	26.667	35
3302	84.7648	26.0421	23.1606	48.2518	30.7438		23.96	8.333	26.667	98.333	26.667	28.333
3301	84.7846	26.0893	23.23	48.2271	30.7463		23.98	10	41.667	88.333	36.667	28.333
3300	84.803	26.1343	23.2951	48.1966	30.7483		24	6.667	23.333	96.667	51.667	33.333
3299	84.8152	26.1753	23.3588	48.1626	30.7487		24.02	20	40	111.667	33.333	21.667
3298	84.8212	26.214	23.4232	48.1296	30.7475		24.04	11.667	30	98.333	60	25
3297	84.8265	26.2536	23.4879	48.0991	30.7466		24.06	15	33.333	128.333	40	11.667
3296	84.8345	26.2953	23.5509	48.0685	30.7469		24.08	21.667	26.667	136.667	48.333	33.333
3295	84.8437	26.3372	23.612	48.0363	30.7479		24.1	11.667	30	125	68.333	35
3294	84.8524	26.3779	23.6738	48.005	30.7486		24.12	8.333	38.333	125	45	25
3293	84.8616	26.4182	23.739	47.977	30.7484		24.14	8.333	31.667	115	40	38.333
3292	84.8721	26.4597	23.8078	47.9524	30.7476		24.16	18.333	23.333	111.667	51.667	33.333
3291	84.8827	26.5027	23.879	47.9306	30.7464		24.18	16.667	20	115	51.667	50
3290	84.8936	26.5464	23.9514	47.9123	30.746		24.2	13.333	48.333	153.333	36.667	35
3289	84.9063	26.5898	24.0241	47.8969	30.7469		24.22	16.667	36.667	128.333	55	46.667
3288	84.9207	26.6316	24.095	47.8803	30.7488		24.24	13.333	58.333	125	56.667	48.333
3287	84.934	26.6712	24.1622	47.859	30.7508		24.26	21.667	48.333	140	53.333	41.667
3286	84.9447	26.7098	24.2261	47.8338	30.7525		24.28	21.667	50	145	48.333	35
3285	84.9539	26.7484	24.2892	47.8071	30.7534		24.3	21.667	46.667	143.333	53.333	23.333
3284	84.9616	26.7866	24.3524	47.7801	30.7528		24.32	10	35	133.333	35	60
3283	84.9677	26.8236	24.4154	47.7532	30.7508		24.34	15	41.667	131.667	63.333	61.667
3282	84.9742	26.8602	24.4767	47.7268	30.7487		24.36	11.667	33.333	161.667	65	53.333
3281	84.9843	26.8976	24.5354	47.6995	30.7478		24.38	5	48.333	140	46.667	38.333
3280	84.9973	26.9352	24.5906	47.669	30.7477		24.4	16.667	36.667	138.333	33.333	48.333
3279	85.0096	26.9713	24.6423	47.6341	30.7473		24.42	10	38.333	148.333	56.667	50
3278	85.0199	27.0056	24.6913	47.5963	30.7458		24.44	16.667	43.333	120	66.667	46.667
3277	85.0292	27.0388	24.7394	47.5577	30.7432		24.46	21.667	48.333	111.667	45	55
3276	85.0367	27.0711	24.7896	47.5197	30.7391		24.48	20	61.667	160	55	65
3275	85.0407	27.1025	24.8442	47.4852	30.733		24.5	15	35	140	45	50
3274	85.0423	27.1339	24.9041	47.4567	30.7262		24.52	11.667	35	135	51.667	81.667
3273	85.0453	27.1665	24.9685	47.4341	30.7205		24.54	20	46.667	136.667	53.333	98.333
3272	85.0508	27.2002	25.0365	47.4147	30.717		24.56	25	40	125	58.333	91.667
3271	85.0566	27.2345	25.1078	47.3975	30.7155		24.58	26.667	40	103.333	60	80
3270	85.0624	27.2699	25.1811	47.3839	30.7158		24.6	23.333	45	116.667	61.667	80
3269	85.0705	27.307	25.2534	47.3727	30.7175		24.62	16.667	41.667	138.333	75	81.667
3268	85.0812	27.3448	25.3209	47.3598	30.719		24.64	36.667	50	121.667	91.667	101.667
3267	85.092	27.3814	25.3832	47.3427	30.719		24.66	33.333	35	125	75	75
3266	85.1022	27.4166	25.4425	47.3225	30.7172		24.68	28.333	38.333	106.667	63.333	110
3265	85.1138	27.4515	25.5012	47.3002	30.7145		24.7	26.667	43.333	106.667	76.667	115
3264	85.1264	27.4864	25.5596	47.2749	30.7113		24.72	31.667	50	75	85	140
3263	85.1362	27.5208	25.6174	47.247	30.7079		24.74	36.667	46.667	111.667	73.333	138.333
3262	85.1426	27.5547	25.6749	47.219	30.7045		24.76	35	56.667	103.333	116.667	178.333
3261	85.1487	27.5887	25.7319	47.191	30.7015		24.78	55	48.333	101.667	83.333	176.667
3260	85.1562	27.6222	25.7877	47.1609	30.6986		24.8	46.667	56.667	113.333	131.667	195
3259	85.1633	27.6547	25.8419	47.1274	30.695		24.82	46.667	48.333	126.667	101.667	230
3258	85.1688	27.6864	25.8941	47.0919	30.691		24.84	68.333	41.667	140	135	188.333
3257	85.1746	27.7189	25.9462	47.0571	30.6869		24.86	83.333	60	93.333	153.333	228.333
3256	85.1812	27.7521	26.0016	47.0258	30.6824		24.88	81.667	38.333	98.333	128.333	218.333
3255	85.1872	27.7857	26.0629	47.001	30.677		24.9	91.667	76.667	88.333	165	211.667
3254	85.1936	27.8203	26.1298	46.9838	30.6714		24.92	95	55	93.333	151.667	241.667
3253	85.2026	27.8562	26.199	46.9703	30.6672		24.94	121.667	63.333	88.333	158.333	223.333
3252	85.2126	27.8921	26.2677	46.9543	30.6644		24.96	111.667	75	95	208.333	205
3251	85.219	27.9261	26.335	46.9331	30.662		24.98	148.333	90	120	188.333	211.667
3250	85.2214	27.959	26.3999	46.907	30.6594		25	215	63.333	76.667	201.667	195
3249	85.2242	27.9929	26.4594	46.8751	30.6568		25.02	223.333	90	123.333	195	171.667
3248	85.2296	28.0284	26.5128	46.8369	30.6539		25.04	250	98.333	116.667	201.667	165
3247	85.2356	28.0638	26.5657	46.798	30.6497		25.06	335	128.333	100	223.333	151.667
3246	85.2422	28.0987	26.6252	46.7674	30.6436		25.08	413.333	160	91.667	208.333	131.667
3245	85.2528	28.1351	26.6932	46.7472	30.6369		25.1	456.667	155	111.667	156.667	116.667
3244	85.2678	28.174	26.7646	46.7308	30.6313		25.12	660	188.333	81.667	180	133.333
3243	85.2828	28.214	26.8355	46.7128	30.6278		25.14	808.333	205	103.333	175	101.667
3242	85.2948	28.2528	26.9069	46.695	30.6266		25.16	991.667	291.667	83.333	155	108.333
3241	85.3048	28.2904	26.9811	46.6792	30.6265		25.18	1273.33	303.333	83.333	116.667	118.333
3240	85.3134	28.3274	27.0566	46.6621	30.6257		25.2	1501.67	390	75	121.667	96.667
3239	85.3189	28.3643	27.1298	46.6395	30.6229		25.22	1860	401.667	81.667	113.333	98.333
3238	85.3214	28.4009	27.199	46.6115	30.6183		25.24	2173.33	541.667	78.333	106.667	105
3237	85.3236	28.4377	27.2659	46.581	30.613		25.26	2261.67	690	75	88.333	106.667
3236	85.3265	28.4751	27.3326	46.55	30.6076		25.28	2381.67	901.667	80	73.333	85
3235	85.3293	28.5134	27.4008	46.5204	30.6027		25.3	2433.33	1113.33	75	100	110
3234	85.3339	28.5532	27.4725	46.4958	30.599		25.32	2333.33	1280	90	66.667	73.333
3233	85.3438	28.5952	27.5493	46.4778	30.5974		25.34	2163.33	1621.67	70	86.667	78.333
3232	85.3587	28.6393	27.6301	46.4636	30.5971		25.36	2026.67	1620	86.667	68.333	78.333
3231	85.3744	28.6848	27.7117	46.45	30.5969		25.38	1846.67	1833.33	60	93.333	78.333
3230	85.3896	28.7308	27.7922	46.4365	30.5964		25.4	1638.33	1886.67	100	65	90
3229	85.4056	28.7767	27.8732	46.4242	30.5954		25.42	1328.33	1713.33	103.333	66.667	91.667
3228	85.4215	28.8217	27.9575	46.4136	30.5936		25.44	1108.33	1325	98.333	35	75
3227	85.4345	28.8657	28.0446	46.4045	30.5911		25.46	890	1111.67	76.667	51.667	98.333
3226	85.445	28.9096	28.1319	46.3963	30.5894		25.48	633.333	921.667	110	68.333	68.333
3225	85.4566	28.9546	28.2173	46.386	30.59		25.5	501.667	676.667	73.333	66.667	70
3224	85.4697	29.0003	28.2997	46.3688	30.5926		25.52	333.333	500	78.333	81.667	76.667
3223	85.482	29.0454	28.3783	46.3426	30.5953		25.54	285	346.667	93.333	80	93.333
3222	85.4932	29.0894	28.454	46.3109	30.5963		25.56	193.333	223.333	88.333	61.667	85
3221	85.5048	29.133	28.5311	46.2797	30.595		25.58	161.667	186.667	88.333	60	58.333
3220	85.5159	29.1773	28.6147	46.2543	30.5917		25.6	136.667	176.667	101.667	65	88.333
3219	85.5246	29.2235	28.7045	46.2359	30.5884		25.62	166.667	150	81.667	75	88.333
3218	85.5326	29.2721	28.7941	46.2215	30.5879		25.64	138.333	121.667	70	51.667	78.333
3217	85.5423	29.3215	28.8802	46.2069	30.5907		25.66	113.333	118.333	85	71.667	51.667
3216	85.5523	29.3693	28.9674	46.1917	30.5942		25.68	101.667	116.667	85	75	73.333
3215	85.5593	29.4154	29.0611	46.1787	30.5957		25.7	93.333	110	73.333	48.333	63.333
3214	85.5656	29.4629	29.1596	46.1696	30.5958		25.72	85	96.667	86.667	70	93.333
3213	85.576	29.5142	29.2568	46.1615	30.5977		25.74	56.667	66.667	83.333	68.333	61.667
3212	85.5904	29.5667	29.3519	46.1519	30.6019		25.76	68.333	95	70	46.667	55
3211	85.6038	29.6165	29.4499	46.1437	30.6061		25.78	56.667	71.667	76.667	60	63.333
3210	85.6142	29.6634	29.5542	46.1404	30.6083		25.8	61.667	85	68.333	55	65
3209	85.6241	29.7106	29.6621	46.1405	30.609		25.82	58.333	56.667	83.333	66.667	66.667
3208	85.6352	29.7598	29.769	46.1388	30.61		25.84	33.333	60	90	55	70
3207	85.6461	29.8099	29.8741	46.135	30.6126		25.86	45	60	70	65	63.333
3206	85.6565	29.86	29.9797	46.133	30.6174		25.88	51.667	51.667	78.333	46.667	78.333
3205	85.668	29.9107	30.0867	46.1335	30.624		25.9	31.667	56.667	80	55	75
3204	85.6807	29.9625	30.1926	46.1324	30.6311		25.92	35	50	66.667	48.333	61.667
3203	85.6928	30.0148	30.2944	46.127	30.6379		25.94	43.333	43.333	100	63.333	73.333
3202	85.7043	30.0677	30.3912	46.1177	30.6449		25.96	26.667	30	93.333	71.667	58.333
3201	85.7167	30.1212	30.4842	46.1045	30.6526		25.98	36.667	56.667	98.333	46.667	58.333
3200	85.7295	30.1745	30.5773	46.0868	30.6598		26	50	58.333	75	63.333	41.667
3199	85.7407	30.2262	30.675	46.0683	30.6645		26.02	31.667	41.667	81.667	43.333	60
3198	85.7508	30.2771	30.7799	46.056	30.6666		26.04	28.333	45	83.333	46.667	48.333
3197	85.7617	30.3292	30.891	46.0519	30.6684		26.06	33.333	60	68.333	55	70
3196	85.7733	30.3821	31.0048	46.0521	30.6716		26.08	36.667	45	81.667	73.333	66.667
3195	85.784	30.4338	31.119	46.0534	30.6769		26.1	31.667	31.667	91.667	40	83.333
3194	85.7936	30.484	31.2335	46.0569	30.6838		26.12	21.667	20	78.333	48.333	40
3193	85.8036	30.5343	31.3488	46.0624	30.6919		26.14	35	43.333	85	61.667	55
3192	85.8144	30.5857	31.4643	46.0657	30.6999		26.16	23.333	40	80	66.667	56.667
3191	85.8251	30.6377	31.5782	46.0644	30.707		26.18	36.667	40	85	60	63.333
3190	85.8359	30.6903	31.6893	46.0608	30.7141		26.2	23.333	41.667	80	55	56.667
3189	85.8475	30.7445	31.7971	46.0574	30.723		26.22	25	41.667	61.667	53.333	51.667
3188	85.8599	30.7997	31.9018	46.0535	30.7334		26.24	25	36.667	90	56.667	65
3187	85.8719	30.8541	32.0058	46.0485	30.7431		26.26	35	36.667	105	55	55
3186	85.8829	30.9066	32.1124	46.0451	30.7507		26.28	18.333	31.667	73.333	53.333	51.667
3185	85.894	30.9588	32.2243	46.0458	30.7567		26.3	20	45	81.667	43.333	50
3184	85.9055	31.012	32.3406	46.0492	30.7628		26.32	11.667	38.333	78.333	61.667	63.333
3183	85.9166	31.0659	32.4562	46.0513	30.7705		26.34	23.333	30	90	50	56.667
3182	85.927	31.1198	32.5666	46.0498	30.7806		26.36	26.667	50	68.333	38.333	51.667
3181	85.938	31.1732	32.6724	46.0447	30.7926		26.38	30	25	88.333	55	51.667
3180	85.9497	31.2261	32.7787	46.0381	30.8039		26.4	21.667	43.333	98.333	55	65
3179	85.9611	31.2782	32.8904	46.0345	30.812		26.42	21.667	50	100	63.333	60
3178	85.9723	31.331	33.008	46.0381	30.8175		26.44	13.333	35	73.333	36.667	48.333
3177	85.9845	31.3855	33.1289	46.0483	30.8235		26.46	18.333	28.333	71.667	48.333	53.333
3176	85.9975	31.4404	33.2499	46.0602	30.8322		26.48	16.667	40	101.667	51.667	51.667
3175	86.0094	31.4934	33.3705	46.0711	30.8435		26.5	18.333	25	56.667	50	60
3174	86.0196	31.5443	33.4912	46.082	30.8561		26.52	18.333	43.333	85	40	75
3173	86.0295	31.5948	33.6118	46.0927	30.8691		26.54	26.667	26.667	83.333	50	51.667
3172	86.04	31.646	33.7303	46.1004	30.8814		26.56	16.667	41.667	73.333	70	38.333
3171	86.0502	31.6971	33.8459	46.1043	30.892		26.58	13.333	30	80	66.667	45
3170	86.06	31.7475	33.9598	46.1071	30.9013		26.6	26.667	25	80	66.667	46.667
3169	86.0704	31.7981	34.0741	46.1115	30.9106		26.62	8.333	30	55	36.667	55
3168	86.0809	31.8495	34.1897	46.1164	30.9205		26.64	20	26.667	93.333	41.667	46.667
3167	86.0902	31.9011	34.3057	46.1208	30.9309		26.66	21.667	21.667	71.667	50	51.667
3166	86.0988	31.9525	34.4217	46.1257	30.9417		26.68	21.667	25	68.333	48.333	55
3165	86.1087	32.004	34.5384	46.1328	30.9533		26.7	16.667	31.667	80	71.667	48.333
3164	86.1204	32.0558	34.6564	46.1408	30.9655		26.72	21.667	26.667	83.333	45	46.667
3163	86.132	32.1071	34.7741	46.1476	30.9773		26.74	8.333	38.333	83.333	66.667	61.667
3162	86.1431	32.1578	34.8907	46.1536	30.9887		26.76	8.333	30	86.667	48.333	46.667
3161	86.1545	32.2088	35.007	46.16	31.0004		26.78	25	25	55	68.333	91.667
3160	86.1659	32.2598	35.1236	46.1657	31.0122		26.8	13.333	48.333	70	60	75
3159	86.1757	32.3093	35.2388	46.169	31.0232		26.82	20	26.667	66.667	100	63.333
3158	86.1841	32.3571	35.3516	46.1702	31.0332		26.84	15	31.667	70	83.333	61.667
3157	86.1926	32.4042	35.4623	46.1704	31.043		26.86	16.667	26.667	71.667	71.667	55
3156	86.2015	32.4512	35.572	46.169	31.0528		26.88	13.333	41.667	80	70	60
3155	86.2096	32.4982	35.6809	46.1659	31.0625		26.9	11.667	48.333	80	70	60
3154	86.2177	32.5457	35.7908	46.1639	31.0726		26.92	13.333	31.667	81.667	58.333	76.667
3153	86.2279	32.5951	35.9044	46.1671	31.0843		26.94	18.333	41.667	60	60	70
3152	86.2405	32.6468	36.0232	46.1769	31.098		26.96	15	20	81.667	68.333	65
3151	86.2538	32.7	36.1447	46.1923	31.1127		26.98	5	30	70	76.667	50
3150	86.2666	32.7535	36.266	46.2118	31.128		27	16.667	31.667	71.667	53.333	76.667
3149	86.2793	32.8069	36.3862	46.2327	31.1438		27.02	5	35	80	81.667	68.333
3148	86.2915	32.8593	36.5054	46.2513	31.1595		27.04	15	41.667	81.667	76.667	53.333
3147	86.3021	32.9098	36.6231	46.2653	31.174		27.06	6.667	38.333	83.333	75	75
3146	86.3116	32.9587	36.7388	46.2765	31.1877		27.08	10	25	78.333	71.667	63.333
3145	86.3215	33.0071	36.8528	46.2864	31.2014		27.1	11.667	48.333	85	73.333	80
3144	86.3318	33.0547	36.965	46.2932	31.2151		27.12	11.667	25	80	75	70
3143	86.3407	33.1005	37.0747	46.2948	31.2275		27.14	8.333	38.333	68.333	76.667	71.667
3142	86.348	33.1449	37.1824	46.2927	31.2388		27.16	13.333	15	65	75	51.667
3141	86.3557	33.1895	37.2911	46.2913	31.2501		27.18	16.667	31.667	70	68.333	60
3140	86.3646	33.2354	37.4041	46.2943	31.2626		27.2	10	33.333	91.667	98.333	80
3139	86.3745	33.2829	37.5217	46.3043	31.2765		27.22	16.667	40	78.333	80	50
3138	86.3861	33.3323	37.6397	46.3216	31.2925		27.24	10	18.333	81.667	81.667	73.333
3137	86.4005	33.3833	37.7526	46.3418	31.3109		27.26	8.333	33.333	93.333	85	65
3136	86.4164	33.4342	37.8583	46.3586	31.3305		27.28	23.333	41.667	95	65	78.333
3135	86.4309	33.4827	37.96	46.3689	31.3482		27.3	16.667	26.667	80	88.333	78.333
3134	86.4428	33.5283	38.0645	46.3756	31.3621		27.32	6.667	50	70	71.667	55
3133	86.4537	33.573	38.1763	46.3828	31.3732		27.34	16.667	31.667	75	90	65
3132	86.4642	33.6185	38.2932	46.3914	31.3841		27.36	16.667	41.667	58.333	63.333	70
3131	86.4734	33.6645	38.4098	46.4009	31.3972		27.38	16.667	30	85	105	75
3130	86.4817	33.7106	38.5235	46.4137	31.4137		27.4	5	50	78.333	83.333	81.667
3129	86.4908	33.7575	38.6375	46.432	31.4326		27.42	8.333	43.333	60	76.667	45
3128	86.5012	33.8056	38.7532	46.4526	31.4516		27.44	20	41.667	90	100	71.667
3127	86.5117	33.8534	38.8663	46.4682	31.4687		27.46	20	31.667	66.667	103.333	78.333
3126	86.5216	33.8997	38.9715	46.4748	31.4841		27.48	11.667	38.333	93.333	86.667	80
3125	86.5314	33.9438	39.0707	46.4745	31.4991		27.5	18.333	35	83.333	113.333	60
3124	86.5405	33.9861	39.1701	46.472	31.5137		27.52	13.333	46.667	91.667	66.667	78.333
3123	86.5478	34.0275	39.2737	46.4706	31.5268		27.54	18.333	43.333	90	93.333	61.667
3122	86.5543	34.0698	39.3811	46.4724	31.5392		27.56	10	50	93.333	63.333	68.333
3121	86.5623	34.114	39.4901	46.4775	31.5532		27.58	5	55	85	96.667	81.667
3120	86.5721	34.1588	39.5994	46.4846	31.5695		27.6	13.333	35	75	83.333	103.333
3119	86.5821	34.2025	39.709	46.4934	31.5868		27.62	8.333	50	86.667	110	91.667
3118	86.5922	34.2456	39.8199	46.5062	31.6038		27.64	3.333	36.667	76.667	96.667	71.667
3117	86.6041	34.2901	39.934	46.5257	31.6203		27.66	10	51.667	68.333	90	71.667
3116	86.6178	34.3359	40.0523	46.5518	31.637		27.68	8.333	40	65	78.333	83.333
3115	86.6307	34.3813	40.1734	46.583	31.654		27.7	8.333	21.667	75	100	86.667
3114	86.642	34.4254	40.2953	46.6176	31.6724		27.72	6.667	28.333	65	105	65
3113	86.6525	34.4687	40.4165	46.6522	31.6924		27.74	13.333	33.333	65	101.667	76.667
3112	86.6617	34.5112	40.5352	46.6812	31.713		27.76	13.333	38.333	76.667	76.667	76.667
3111	86.6681	34.5525	40.6497	46.7012	31.7325		27.78	10	43.333	95	96.667	80
3110	86.6731	34.5933	40.7612	46.7166	31.7504		27.8	10	31.667	73.333	96.667	70
3109	86.6803	34.6361	40.8743	46.7354	31.7685		27.82	6.667	38.333	76.667	116.667	70
3108	86.6905	34.6811	40.9911	46.7611	31.788		27.84	11.667	45	63.333	100	85
3107	86.7017	34.7267	41.1076	46.7904	31.8088		27.86	15	23.333	85	100	78.333
3106	86.713	34.7715	41.2189	46.8182	31.8308		27.88	11.667	35	76.667	81.667	78.333
3105	86.7254	34.8154	41.3234	46.8408	31.8537		27.9	5	46.667	76.667	81.667	98.333
3104	86.7375	34.8573	41.4222	46.8546	31.8758		27.92	10	41.667	98.333	86.667	58.333
3103	86.7468	34.8966	41.5187	46.8601	31.8946		27.94	5	38.333	75	86.667	88.333
3102	86.7536	34.9352	41.6187	46.8647	31.9098		27.96	6.667	30	83.333	85	73.333
3101	86.7621	34.9763	41.7264	46.877	31.9246		27.98	13.333	51.667	88.333	93.333	70
3100	86.7745	35.0206	41.8395	46.898	31.9422		28	20	41.667	83.333	56.667	58.333
3099	86.7892	35.0654	41.9523	46.9245	31.9635		28.02	13.333	50	68.333	73.333	91.667
3098	86.8044	35.1083	42.0638	46.9547	31.9869		28.04	3.333	36.667	90	75	78.333
3097	86.82	35.1496	42.1775	46.9879	32.0099		28.06	11.667	36.667	101.667	98.333	88.333
3096	86.8342	35.1903	42.2954	47.0211	32.0305		28.08	5	36.667	73.333	85	70
3095	86.8437	35.2301	42.4147	47.0503	32.0485		28.1	3.333	40	61.667	96.667	71.667
3094	86.848	35.2685	42.5316	47.0749	32.066		28.12	10	60	83.333	80	65
3093	86.8498	35.3053	42.6457	47.0967	32.0852		28.14	11.667	45	71.667	70	50
3092	86.8506	35.3411	42.7589	47.117	32.1061		28.16	5	33.333	93.333	86.667	45
3091	86.8503	35.377	42.8712	47.1365	32.1271		28.18	13.333	45	93.333	68.333	51.667
3090	86.8514	35.4147	42.9821	47.1572	32.148		28.2	8.333	36.667	85	68.333	63.333
3089	86.8571	35.4546	43.0918	47.1803	32.1695		28.22	15	28.333	75	65	73.333
3088	86.8662	35.4953	43.2006	47.2037	32.1912		28.24	18.333	28.333	65	78.333	61.667
3087	86.8743	35.5351	43.3078	47.2252	32.2123		28.26	10	46.667	93.333	70	50
3086	86.8807	35.5743	43.413	47.2456	32.2334		28.28	8.333	40	70	61.667	71.667
3085	86.8888	35.6141	43.5163	47.2664	32.256		28.3	5	38.333	63.333	81.667	60
3084	86.8997	35.654	43.6174	47.2861	32.2798		28.32	10	45	70	70	50
3083	86.9108	35.6927	43.7162	47.3034	32.303		28.34	11.667	40	98.333	51.667	68.333
3082	86.9212	35.7306	43.8148	47.3207	32.3247		28.36	11.667	35	88.333	55	45
3081	86.9326	35.769	43.917	47.3417	32.3454		28.38	5	40	81.667	75	63.333
3080	86.9451	35.8079	44.0254	47.3676	32.3657		28.4	1.667	40	73.333	56.667	46.667
3079	86.9565	35.8461	44.1404	47.3983	32.3856		28.42	10	51.667	91.667	63.333	65
3078	86.967	35.884	44.2607	47.4348	32.4067		28.44	6.667	35	110	63.333	65
3077	86.979	35.9228	44.3839	47.4768	32.4306		28.46	6.667	46.667	66.667	51.667	61.667
3076	86.9918	35.962	44.5062	47.5207	32.4573		28.48	11.667	28.333	73.333	58.333	61.667
3075	87.0016	36.0001	44.6243	47.562	32.4846		28.5	5	38.333	71.667	50	46.667
3074	87.008	36.0366	44.7373	47.5994	32.5105		28.52	15	28.333	101.667	38.333	50
3073	87.0142	36.073	44.8466	47.6328	32.5351		28.54	18.333	55	83.333	50	53.333
3072	87.0213	36.1093	44.9521	47.6605	32.5587		28.56	8.333	58.333	76.667	58.333	71.667
3071	87.0278	36.1448	45.0524	47.6812	32.5819		28.58	5	36.667	86.667	81.667	51.667
3070	87.0342	36.1793	45.1478	47.6972	32.6054		28.6	13.333	45	71.667	60	56.667
3069	87.044	36.2145	45.241	47.7126	32.6298		28.62	15	53.333	91.667	33.333	45
3068	87.0574	36.2511	45.3359	47.7296	32.654		28.64	8.333	28.333	76.667	53.333	50
3067	87.0711	36.2886	45.4354	47.7507	32.6766		28.66	11.667	31.667	91.667	56.667	60
3066	87.0838	36.3274	45.5417	47.7788	32.698		28.68	8.333	55	66.667	36.667	60
3065	87.0976	36.3674	45.6552	47.8145	32.7199		28.7	3.333	28.333	73.333	50	60
3064	87.112	36.4074	45.7728	47.8543	32.7437		28.72	13.333	43.333	88.333	61.667	60
3063	87.1237	36.4455	45.8909	47.8949	32.7691		28.74	5	55	73.333	56.667	46.667
3062	87.1321	36.4813	46.0073	47.9359	32.796		28.76	10	35	73.333	41.667	48.333
3061	87.14	36.5158	46.1202	47.9754	32.8241		28.78	3.333	41.667	70	53.333	58.333
3060	87.1481	36.5494	46.2267	48.0088	32.8517		28.8	1.667	40	78.333	51.667	66.667
3059	87.1541	36.5816	46.3269	48.0342	32.8772		28.82	6.667	45	70	56.667	53.333
3058	87.1583	36.6132	46.4265	48.056	32.9003		28.84	11.667	40	85	58.333	50
3057	87.1636	36.6462	46.5322	48.0813	32.9221		28.86	5	38.333	78.333	60	45
3056	87.1703	36.6812	46.6453	48.1121	32.944		28.88	6.667	30	76.667	55	46.667
3055	87.1759	36.7166	46.7605	48.1461	32.9668		28.9	3.333	36.667	75	45	50
3054	87.1807	36.7508	46.8723	48.1809	32.9917		28.92	10	35	56.667	60	48.333
3053	87.1872	36.7833	46.9797	48.215	33.019		28.94	6.667	33.333	101.667	41.667	45
3052	87.1952	36.8146	47.0842	48.2471	33.0474		28.96	8.333	31.667	70	53.333	53.333
3051	87.2024	36.8458	47.1883	48.2773	33.0744		28.98	6.667	26.667	45	46.667	40
3050	87.2093	36.8784	47.2948	48.3088	33.0995		29	8.333	36.667	73.333	61.667	46.667
3049	87.2185	36.9126	47.4048	48.3434	33.1237		29.02	8.333	43.333	65	53.333	60
3048	87.2293	36.9468	47.5161	48.3784	33.1478		29.04	8.333	35	58.333	53.333	55
3047	87.238	36.979	47.6257	48.4113	33.1719		29.06	1.667	43.333	66.667	45	45
3046	87.2438	37.0096	47.7333	48.4433	33.1968		29.08	8.333	46.667	91.667	68.333	58.333
3045	87.2495	37.0403	47.8407	48.4769	33.2229		29.1	6.667	31.667	53.333	38.333	78.333
3044	87.2565	37.072	47.949	48.5119	33.2498		29.12	5	35	53.333	48.333	58.333
3043	87.2634	37.1046	48.0574	48.5466	33.2763		29.14	5	41.667	70	45	60
3042	87.2705	37.1379	48.1656	48.5821	33.3027		29.16	1.667	36.667	80	48.333	43.333
3041	87.2799	37.1725	48.2743	48.6202	33.3302		29.18	6.667	35	81.667	50	86.667
3040	87.2917	37.2076	48.3827	48.6596	33.3586		29.2	8.333	26.667	75	48.333	51.667
3039	87.3033	37.2418	48.4869	48.6965	33.3871		29.22	5	31.667	76.667	81.667	53.333
3038	87.3135	37.2745	48.5842	48.7285	33.4152		29.24	8.333	41.667	86.667	76.667	70
3037	87.3238	37.3063	48.6755	48.7552	33.443		29.26	11.667	31.667	76.667	63.333	70
3036	87.3338	37.3378	48.7638	48.7775	33.4702		29.28	5	50	80	50	66.667
3035	87.3416	37.3696	48.8512	48.7978	33.4965		29.3	6.667	33.333	76.667	38.333	86.667
3034	87.348	37.402	48.9399	48.8206	33.5224		29.32	3.333	25	56.667	50	63.333
3033	87.3557	37.435	49.0344	48.85	33.548		29.34	3.333	33.333	78.333	58.333	53.333
3032	87.365	37.4686	49.1397	48.8873	33.5729		29.36	10	31.667	80	61.667	68.333
3031	87.3739	37.5025	49.2556	48.9309	33.5972		29.38	1.667	20	93.333	58.333	66.667
3030	87.3826	37.5363	49.3753	48.9783	33.623		29.4	8.333	41.667	85	40	60
3029	87.3925	37.5685	49.491	49.0259	33.652		29.42	3.333	21.667	56.667	65	65
3028	87.4018	37.5971	49.6015	49.0703	33.6828		29.44	8.333	28.333	58.333	46.667	63.333
3027	87.4072	37.6225	49.7096	49.1097	33.7123		29.46	5	43.333	83.333	60	63.333
3026	87.4103	37.6481	49.8182	49.1461	33.7396		29.48	6.667	33.333	78.333	55	88.333
3025	87.4166	37.6769	49.9274	49.1825	33.7661		29.5	5	26.667	85	41.667	60
3024	87.4274	37.7077	50.0361	49.2197	33.7931		29.52	5	31.667	56.667	53.333	65
3023	87.4377	37.7377	50.144	49.2569	33.8204		29.54	8.333	21.667	73.333	60	73.333
3022	87.4448	37.7664	50.2517	49.2939	33.8477		29.56	10	33.333	65	48.333	71.667
3021	87.4508	37.7951	50.3582	49.33	33.8755		29.58	11.667	33.333	50	58.333	80
3020	87.4563	37.8246	50.4617	49.3638	33.9037		29.6	10	28.333	78.333	61.667	66.667
3019	87.4587	37.8539	50.5627	49.3954	33.9314		29.62	10	21.667	71.667	48.333	63.333
3018	87.4583	37.8834	50.6645	49.4274	33.9587		29.64	8.333	18.333	68.333	50	61.667
3017	87.4597	37.9138	50.7684	49.4607	33.9866		29.66	8.333	33.333	63.333	56.667	80
3016	87.4649	37.945	50.8712	49.4922	34.0151		29.68	1.667	21.667	71.667	63.333	65
3015	87.4718	37.9759	50.9694	49.5199	34.0431		29.7	11.667	31.667	81.667	60	70
3014	87.4803	38.0066	51.065	49.5474	34.0704		29.72	16.667	26.667	93.333	56.667	76.667
3013	87.493	38.0377	51.1645	49.5795	34.0975		29.74	10	28.333	85	70	71.667
3012	87.5082	38.0691	51.273	49.6173	34.1247		29.76	5	38.333	68.333	73.333	90
3011	87.5208	38.1001	51.3899	49.6602	34.1523		29.78	8.333	33.333	61.667	53.333	50
3010	87.531	38.1307	51.5105	49.7081	34.1814		29.8	6.667	21.667	55	73.333	80
3009	87.543	38.161	51.6278	49.7589	34.2128		29.82	10	18.333	75	70	55
3008	87.5559	38.1904	51.7364	49.8073	34.2456		29.84	6.667	16.667	58.333	58.333	58.333
3007	87.5646	38.2176	51.8361	49.849	34.2775		29.86	3.333	36.667	58.333	61.667	61.667
3006	87.569	38.2438	51.9325	49.886	34.3073		29.88	10	15	60	73.333	71.667
3005	87.5747	38.271	52.0325	49.9231	34.3357		29.9	11.667	23.333	48.333	60	60
3004	87.5833	38.2996	52.1379	49.9621	34.3633		29.92	15	21.667	68.333	76.667	51.667
3003	87.5903	38.3283	52.2453	50.0023	34.3907		29.94	10	25	63.333	56.667	81.667
3002	87.5946	38.3557	52.3511	50.0436	34.4185		29.96	8.333	26.667	90	56.667	56.667
3001	87.5985	38.3818	52.4542	50.0854	34.447		29.98	11.667	16.667	66.667	55	51.667
3000	87.6011	38.407	52.5541	50.1249	34.4756		30	10	23.333	81.667	65	70
2999	87.5989	38.4321	52.6511	50.1612	34.5034		30.02	5	30	61.667	65	66.667
2998	87.5948	38.4583	52.7462	50.1973	34.5313		30.04	5	21.667	58.333	78.333	41.667
2997	87.5963	38.4858	52.8403	50.2362	34.5603		30.06	6.667	26.667	78.333	51.667	48.333
2996	87.604	38.5133	52.9345	50.2766	34.5896		30.08	5	20	80	58.333	41.667
2995	87.6112	38.5395	53.0302	50.3161	34.6178		30.1	8.333	15	61.667	43.333	46.667
2994	87.6167	38.5653	53.1292	50.3563	34.645		30.12	6.667	28.333	50	63.333	66.667
2993	87.6251	38.5924	53.2312	50.4001	34.6728		30.14	6.667	33.333	50	51.667	61.667
2992	87.637	38.6202	53.3332	50.447	34.7023		30.16	13.333	25	60	51.667	35
2991	87.6473	38.6474	53.4329	50.4953	34.7328		30.18	8.333	18.333	65	66.667	38.333
2990	87.655	38.6738	53.5314	50.5441	34.7636		30.2	3.333	31.667	70	61.667	46.667
2989	87.6644	38.7003	53.6315	50.5932	34.7942		30.22	8.333	26.667	48.333	58.333	51.667
2988	87.6757	38.7271	53.7337	50.6403	34.8239		30.24	13.333	11.667	60	76.667	61.667
2987	87.6836	38.7535	53.8349	50.6839	34.8519		30.26	6.667	16.667	48.333	70	55
2986	87.6865	38.7789	53.9312	50.7247	34.879		30.28	5	25	76.667	71.667	40
2985	87.6873	38.8032	54.0211	50.763	34.9065		30.3	8.333	23.333	51.667	65	31.667
2984	87.6851	38.826	54.106	50.7974	34.934		30.32	3.333	11.667	48.333	61.667	63.333
2983	87.6765	38.8476	54.1881	50.828	34.9605		30.34	5	25	58.333	48.333	56.667
2982	87.665	38.8696	54.27	50.8582	34.9861		30.36	8.333	16.667	76.667	63.333	33.333
2981	87.6594	38.8938	54.3543	50.892	35.0121		30.38	8.333	30	60	53.333	58.333
2980	87.6616	38.9195	54.4421	50.9293	35.039		30.4	15	26.667	58.333	68.333	63.333
2979	87.6645	38.9453	54.5314	50.9687	35.0659		30.42	10	21.667	46.667	73.333	56.667
2978	87.6647	38.9704	54.6177	51.0091	35.0927		30.44	5	20	63.333	81.667	45
2977	87.665	38.995	54.697	51.0487	35.1195		30.46	3.333	8.333	76.667	76.667	45
2976	87.6658	39.0187	54.7697	51.0849	35.1453		30.48	10	11.667	73.333	70	41.667
2975	87.6638	39.0415	54.8408	51.1185	35.1694		30.5	8.333	18.333	65	60	46.667
2974	87.6608	39.065	54.9142	51.1543	35.1925		30.52	6.667	20	65	51.667	70
2973	87.6618	39.0897	54.9883	51.1943	35.216		30.54	6.667	15	58.333	66.667	40
2972	87.6644	39.1142	55.0577	51.2353	35.2397		30.56	8.333	21.667	60	70	45
2971	87.66	39.1366	55.1199	51.2741	35.2624		30.58	8.333	23.333	48.333	70	55
2970	87.647	39.1573	55.1777	51.312	35.2841		30.6	5	25	68.333	53.333	61.667
2969	87.6313	39.178	55.2353	51.3503	35.3058		30.62	3.333	13.333	51.667	66.667	45
2968	87.6146	39.1989	55.2944	51.3863	35.3274		30.64	5	16.667	76.667	61.667	43.333
2967	87.5935	39.2192	55.3543	51.4169	35.3476		30.66	15	26.667	60	55	40
2966	87.5697	39.2385	55.4134	51.4428	35.3667		30.68	10	21.667	70	46.667	28.333
2965	87.5492	39.2578	55.4712	51.4661	35.3858		30.7	10	21.667	61.667	51.667	36.667
2964	87.5315	39.2776	55.5285	51.4878	35.4055		30.72	6.667	28.333	53.333	58.333	40
2963	87.5112	39.298	55.5885	51.5108	35.4257		30.74	1.667	18.333	60	53.333	45
2962	87.4898	39.3201	55.6541	51.5412	35.447		30.76	5	28.333	58.333	66.667	55
2961	87.4758	39.344	55.7256	51.5805	35.4704		30.78	1.667	30	66.667	61.667	61.667
2960	87.4701	39.3683	55.8009	51.6227	35.4956		30.8	11.667	16.667	50	78.333	63.333
2959	87.4655	39.3912	55.8799	51.6617	35.5211		30.82	6.667	28.333	68.333	45	53.333
2958	87.4607	39.413	55.9646	51.6983	35.5466		30.84	21.667	18.333	51.667	60	48.333
2957	87.4613	39.4351	56.0558	51.7348	35.5729		30.86	15	28.333	65	41.667	46.667
2956	87.4671	39.4571	56.1518	51.7683	35.6001		30.88	6.667	13.333	63.333	68.333	43.333
2955	87.471	39.4779	56.2514	51.7975	35.6272		30.9	8.333	23.333	53.333	61.667	40
2954	87.4725	39.4986	56.3567	51.8283	35.655		30.92	11.667	23.333	55	38.333	46.667
2953	87.4794	39.5213	56.4688	51.8682	35.6853		30.94	8.333	20	70	76.667	53.333
2952	87.4928	39.5458	56.5829	51.916	35.718		30.96	3.333	28.333	55	45	30
2951	87.5049	39.5698	56.6911	51.965	35.751		30.98	8.333	16.667	63.333	58.333	48.333
2950	87.5116	39.5919	56.7883	52.0106	35.7829		31	8.333	13.333	66.667	53.333	45
2949	87.5165	39.6126	56.8744	52.0519	35.8138		31.02	3.333	30	73.333	56.667	40
2948	87.5196	39.6328	56.9518	52.0882	35.8433		31.04	3.333	21.667	51.667	55	58.333
2947	87.5164	39.6524	57.0226	52.121	35.8712		31.06	13.333	23.333	56.667	56.667	50
2946	87.5079	39.6718	57.0889	52.155	35.8978		31.08	6.667	20	65	53.333	48.333
2945	87.5013	39.6919	57.1516	52.1938	35.9242		31.1	20	18.333	56.667	60	40
2944	87.4976	39.7124	57.2102	52.2354	35.9503		31.12	10	16.667	70	58.333	73.333
2943	87.4909	39.7324	57.2627	52.2775	35.975		31.14	8.333	11.667	56.667	53.333	48.333
2942	87.4797	39.7517	57.3076	52.3203	35.998		31.16	13.333	21.667	51.667	66.667	60
2941	87.4681	39.7705	57.3438	52.3624	36.0196		31.18	13.333	15	68.333	51.667	46.667
2940	87.4547	39.7881	57.3705	52.398	36.0391		31.2	6.667	25	66.667	58.333	38.333
2939	87.432	39.8039	57.3883	52.4241	36.0554		31.22	3.333	21.667	51.667	43.333	50
2938	87.3994	39.8184	57.3992	52.4449	36.0692		31.24	3.333	11.667	60	50	66.667
2937	87.3644	39.8329	57.405	52.4648	36.082		31.26	11.667	23.333	56.667	51.667	48.333
2936	87.3291	39.847	57.4056	52.482	36.0942		31.28	8.333	13.333	51.667	46.667	53.333
2935	87.2884	39.8597	57.4006	52.4932	36.1048		31.3	0	15	45	31.667	61.667
2934	87.2411	39.8711	57.3911	52.4995	36.1138		31.32	13.333	18.333	75	55	53.333
2933	87.1912	39.8821	57.3785	52.5027	36.1223		31.34	10	11.667	58.333	58.333	53.333
2932	87.139	39.8927	57.3642	52.5021	36.1306		31.36	8.333	28.333	60	40	68.333
2931	87.0822	39.9029	57.3518	52.5003	36.1385		31.38	5	16.667	73.333	48.333	53.333
2930	87.0258	39.9142	57.3475	52.5062	36.1474		31.4	6.667	16.667	65	41.667	60
2929	86.9789	39.9282	57.356	52.5263	36.1592		31.42	11.667	18.333	46.667	80	73.333
2928	86.9404	39.9441	57.377	52.5566	36.174		31.44	15	18.333	56.667	50	53.333
2927	86.9009	39.9597	57.4078	52.5905	36.1908		31.46	10	16.667	81.667	63.333	80
2926	86.8589	39.9744	57.4487	52.6276	36.2099		31.48	5	25	61.667	65	65
2925	86.8225	39.9894	57.5025	52.6701	36.2327		31.5	3.333	18.333	58.333	38.333	66.667
2924	86.7938	40.005	57.5707	52.7164	36.2596		31.52	10	16.667	70	61.667	61.667
2923	86.7672	40.0206	57.6525	52.7639	36.2897		31.54	10	23.333	58.333	53.333	73.333
2922	86.7421	40.0366	57.7468	52.8144	36.3233		31.56	6.667	15	53.333	48.333	70
2921	86.7252	40.054	57.8536	52.8696	36.361		31.58	6.667	18.333	58.333	56.667	71.667
2920	86.7185	40.073	57.9734	52.9263	36.4022		31.6	6.667	20	68.333	45	68.333
2919	86.7185	40.0939	58.1093	52.983	36.4457		31.62	3.333	20	70	56.667	66.667
2918	86.7281	40.1179	58.2669	53.0445	36.4919		31.64	8.333	21.667	50	65	95
2917	86.7566	40.146	58.4498	53.1149	36.5414		31.66	8.333	21.667	70	96.667	81.667
2916	86.8056	40.177	58.6567	53.1903	36.5935		31.68	13.333	13.333	88.333	85	65
2915	86.8684	40.209	58.8822	53.2654	36.6457		31.7	18.333	25	71.667	96.667	78.333
2914	86.9406	40.2416	59.1204	53.341	36.6971		31.72	6.667	15	58.333	103.333	81.667
2913	87.0218	40.2753	59.3644	53.4203	36.7479		31.74	8.333	20	63.333	108.333	83.333
2912	87.1065	40.309	59.6045	53.5022	36.7978		31.76	10	25	40	71.667	83.333
2911	87.1845	40.3411	59.8319	53.5841	36.8461		31.78	6.667	25	58.333	81.667	91.667
2910	87.2527	40.3717	60.0421	53.6672	36.8927		31.8	8.333	15	65	88.333	80
2909	87.3146	40.4013	60.2343	53.7511	36.9387		31.82	10	16.667	61.667	68.333	71.667
2908	87.3689	40.4293	60.4098	53.8301	36.9831		31.84	10	16.667	81.667	58.333	85
2907	87.4104	40.4546	60.5718	53.9004	37.0249		31.86	10	25	83.333	55	68.333
2906	87.442	40.4781	60.7254	53.9658	37.0646		31.88	8.333	18.333	70	50	78.333
2905	87.4733	40.5021	60.8743	54.0326	37.1039		31.9	10	18.333	71.667	50	83.333
2904	87.5066	40.5267	61.0194	54.1012	37.1434		31.92	5	18.333	70	50	71.667
2903	87.5366	40.551	61.1605	54.1692	37.1825		31.94	8.333	21.667	56.667	48.333	78.333
2902	87.5626	40.5746	61.2992	54.2368	37.2211		31.96	6.667	15	66.667	48.333	85
2901	87.5892	40.5979	61.437	54.3042	37.2599		31.98	5	25	48.333	41.667	73.333
2900	87.6153	40.6204	61.5735	54.3685	37.2985		32	8.333	33.333	78.333	35	53.333
2899	87.6362	40.6412	61.7045	54.4253	37.3361		32.02	1.667	25	55	63.333	83.333
2898	87.6535	40.6611	61.8312	54.4794	37.3727		32.04	8.333	21.667	70	40	61.667
2897	87.6745	40.6819	61.9585	54.5377	37.4096		32.06	5	18.333	56.667	41.667	68.333
2896	87.7	40.7044	62.0894	54.6014	37.4473		32.08	11.667	21.667	66.667	58.333	60
2895	87.724	40.7277	62.2236	54.6692	37.4851		32.1	15	10	68.333	53.333	55
2894	87.7458	40.7514	62.3589	54.7409	37.5233		32.12	3.333	13.333	58.333	41.667	61.667
2893	87.7699	40.7753	62.4932	54.8154	37.5621		32.14	6.667	30	53.333	50	83.333
2892	87.7951	40.7989	62.6246	54.8869	37.6011		32.16	11.667	18.333	68.333	45	55
2891	87.8147	40.8213	62.7519	54.9516	37.6392		32.18	5	18.333	50	56.667	66.667
2890	87.8293	40.8431	62.8757	55.0131	37.6764		32.2	10	30	63.333	65	91.667
2889	87.8465	40.8653	62.9965	55.0762	37.7136		32.22	3.333	23.333	56.667	60	65
2888	87.8678	40.8874	63.1144	55.1398	37.7507		32.24	10	25	55	58.333	50
2887	87.8875	40.9083	63.229	55.2003	37.7865		32.26	3.333	11.667	70	58.333	60
2886	87.9037	40.928	63.341	55.2584	37.8213		32.28	6.667	16.667	78.333	43.333	93.333
2885	87.9203	40.9475	63.4508	55.3164	37.8559		32.3	10	26.667	75	50	56.667
2884	87.9372	40.9669	63.5575	55.3734	37.8905		32.32	3.333	18.333	51.667	55	55
2883	87.9503	40.9856	63.6606	55.4281	37.9238		32.34	16.667	21.667	66.667	40	63.333
2882	87.9612	41.004	63.761	55.4829	37.9561		32.36	13.333	23.333	63.333	38.333	58.333
2881	87.975	41.0229	63.8592	55.5392	37.9879		32.38	6.667	26.667	68.333	61.667	81.667
2880	87.9893	41.0415	63.9536	55.5932	38.0191		32.4	11.667	31.667	58.333	68.333	85
2879	87.9965	41.0585	64.0425	55.6406	38.0487		32.42	21.667	18.333	61.667	56.667	80
2878	87.9958	41.0738	64.1263	55.6826	38.0771		32.44	10	11.667	53.333	50	78.333
2877	87.9936	41.0886	64.2061	55.7216	38.105		32.46	5	25	43.333	68.333	71.667
2876	87.9911	41.1032	64.2827	55.7569	38.1325		32.48	1.667	11.667	48.333	50	71.667
2875	87.9846	41.118	64.3582	55.7895	38.1591		32.5	5	15	48.333	65	91.667
2874	87.9769	41.1339	64.4376	55.8257	38.1857		32.52	1.667	20	53.333	53.333	96.667
2873	87.9764	41.152	64.5242	55.8715	38.2139		32.54	8.333	13.333	50	55	88.333
2872	87.984	41.1716	64.6161	55.9246	38.2438		32.56	1.667	28.333	53.333	46.667	113.333
2871	87.9917	41.1908	64.7083	55.9792	38.2743		32.58	20	23.333	66.667	66.667	101.667
2870	87.9966	41.2091	64.7976	56.0326	38.3048		32.6	13.333	16.667	48.333	61.667	121.667
2869	88.0029	41.2271	64.8833	56.0842	38.3355		32.62	3.333	15	63.333	66.667	113.333
2868	88.0109	41.2446	64.9656	56.1321	38.3658		32.64	11.667	18.333	61.667	56.667	108.333
2867	88.0151	41.2612	65.0441	56.1767	38.3946		32.66	15	25	36.667	78.333	100
2866	88.0146	41.2774	65.12	56.2225	38.4221		32.68	3.333	15	51.667	61.667	133.333
2865	88.0136	41.2942	65.1939	56.2726	38.4487		32.7	6.667	31.667	43.333	80	101.667
2864	88.0107	41.3106	65.2642	56.3229	38.4737		32.72	3.333	31.667	46.667	66.667	105
2863	87.9991	41.3255	65.3278	56.3687	38.4961		32.74	10	25	50	88.333	108.333
2862	87.9786	41.3393	65.3841	56.4122	38.5159		32.76	5	20	65	61.667	120
2861	87.9563	41.3536	65.4349	56.458	38.5349		32.78	5	16.667	53.333	73.333	130
2860	87.9339	41.3687	65.4812	56.5056	38.5538		32.8	8.333	11.667	71.667	63.333	123.333
2859	87.9069	41.3834	65.522	56.5521	38.5721		32.82	5	23.333	63.333	81.667	120
2858	87.8757	41.3974	65.5566	56.5982	38.5903		32.84	5	28.333	75	83.333	136.667
2857	87.8466	41.4109	65.5857	56.6449	38.6098		32.86	6.667	18.333	80	86.667	101.667
2856	87.8197	41.4239	65.6113	56.6898	38.6312		32.88	8.333	28.333	56.667	96.667	101.667
2855	87.7899	41.436	65.6372	56.7321	38.6546		32.9	6.667	26.667	56.667	68.333	95
2854	87.7576	41.448	65.6697	56.776	38.681		32.92	8.333	18.333	53.333	68.333	85
2853	87.7307	41.4612	65.7157	56.8256	38.7117		32.94	8.333	13.333	63.333	83.333	81.667
2852	87.7126	41.4757	65.7823	56.8788	38.7467		32.96	8.333	26.667	45	65	75
2851	87.7031	41.4913	65.8777	56.9331	38.7851		32.98	5	21.667	45	83.333	95
2850	87.7078	41.5093	66.0114	56.992	38.8269		33	8.333	21.667	53.333	75	93.333
2849	87.7367	41.5315	66.1897	57.0612	38.8726		33.02	5	21.667	68.333	78.333	66.667
2848	87.7902	41.5578	66.4087	57.1408	38.9217		33.04	5	16.667	55	51.667	60
2847	87.8582	41.5865	66.6542	57.2274	38.9722		33.06	1.667	21.667	58.333	76.667	86.667
2846	87.9319	41.6159	66.9074	57.3182	39.0229		33.08	8.333	18.333	51.667	65	56.667
2845	88.0071	41.6447	67.1524	57.4091	39.0731		33.1	8.333	28.333	61.667	81.667	60
2844	88.077	41.6716	67.379	57.4942	39.1216		33.12	8.333	13.333	66.667	53.333	71.667
2843	88.1335	41.6954	67.5842	57.5699	39.1675		33.14	6.667	28.333	63.333	75	71.667
2842	88.1775	41.7167	67.7702	57.6393	39.2111		33.16	8.333	40	50	65	75
2841	88.2172	41.7371	67.9413	57.7074	39.2536		33.18	5	16.667	48.333	60	63.333
2840	88.2552	41.7575	68.1021	57.7751	39.2954		33.2	6.667	23.333	46.667	71.667	63.333
2839	88.2879	41.7779	68.2559	57.843	39.3362		33.22	5	28.333	50	61.667	51.667
2838	88.3155	41.7987	68.4049	57.9136	39.3762		33.24	3.333	18.333	38.333	85	63.333
2837	88.3429	41.8201	68.5485	57.9877	39.4162		33.26	5	18.333	65	68.333	61.667
2836	88.3699	41.8414	68.6848	58.0608	39.4554		33.28	13.333	16.667	48.333	58.333	63.333
2835	88.392	41.862	68.8136	58.1307	39.4931		33.3	5	21.667	58.333	55	66.667
2834	88.4108	41.8824	68.9375	58.2005	39.5296		33.32	8.333	23.333	60	60	41.667
2833	88.4326	41.9032	69.0589	58.2729	39.5661		33.34	1.667	11.667	55	51.667	65
2832	88.4567	41.9237	69.1782	58.3443	39.6026		33.36	3.333	23.333	46.667	65	63.333
2831	88.4767	41.9431	69.2947	58.4111	39.6382		33.38	11.667	18.333	55	53.333	63.333
2830	88.4921	41.9621	69.409	58.4752	39.6726		33.4	0	18.333	41.667	58.333	56.667
2829	88.509	41.9816	69.5213	58.5396	39.7067		33.42	10	16.667	63.333	33.333	63.333
2828	88.5276	42.0009	69.6311	58.6028	39.7403		33.44	8.333	18.333	61.667	51.667	55
2827	88.542	42.0187	69.7381	58.6626	39.7728		33.46	5	20	40	50	40
2826	88.5519	42.0352	69.8438	58.7216	39.8045		33.48	8.333	16.667	40	45	51.667
2825	88.5631	42.052	69.9494	58.7825	39.8365		33.5	5	25	53.333	50	53.333
2824	88.5771	42.0694	70.0543	58.8434	39.8689		33.52	16.667	18.333	45	55	38.333
2823	88.5892	42.0866	70.1584	58.9031	39.901		33.54	3.333	31.667	46.667	48.333	53.333
2822	88.5987	42.1036	70.2626	58.9642	39.9328		33.56	8.333	16.667	55	46.667	36.667
2821	88.6104	42.1206	70.3676	59.0285	39.965		33.58	8.333	23.333	51.667	48.333	55
2820	88.6241	42.1375	70.4726	59.092	39.9974		33.6	6.667	11.667	40	66.667	45
2819	88.635	42.1534	70.5763	59.1513	40.0293		33.62	3.333	31.667	50	35	46.667
2818	88.6432	42.1688	70.6794	59.2093	40.061		33.64	6.667	18.333	48.333	48.333	45
2817	88.6539	42.1846	70.7822	59.2692	40.093		33.66	5	30	41.667	38.333	63.333
2816	88.6664	42.2003	70.8835	59.3287	40.1252		33.68	1.667	30	60	45	55
2815	88.6749	42.2153	70.9824	59.385	40.1566		33.7	5	21.667	31.667	36.667	31.667
2814	88.6787	42.2298	71.0793	59.4399	40.1872		33.72	8.333	15	41.667	41.667	63.333
2813	88.6837	42.2444	71.1753	59.4954	40.2179		33.74	8.333	21.667	41.667	50	43.333
2812	88.6913	42.2589	71.2707	59.55	40.2484		33.76	1.667	23.333	41.667	41.667	36.667
2811	88.698	42.273	71.3662	59.6037	40.2785		33.78	16.667	23.333	45	45	41.667
2810	88.7042	42.2877	71.4635	59.6605	40.3087		33.8	0	16.667	43.333	38.333	35
2809	88.7147	42.3043	71.5628	59.7233	40.34		33.82	5	20	36.667	43.333	38.333
2808	88.7288	42.3218	71.6624	59.7876	40.3718		33.84	8.333	18.333	60	45	55
2807	88.7405	42.3386	71.7607	59.8484	40.4029		33.86	10	30	46.667	53.333	56.667
2806	88.749	42.3546	71.8585	59.9069	40.4334		33.88	5	25	45	53.333	43.333
2805	88.759	42.3709	71.9569	59.9656	40.4639		33.9	5	23.333	53.333	33.333	56.667
2804	88.7702	42.3873	72.0555	60.0232	40.4945		33.92	3.333	20	63.333	53.333	41.667
2803	88.7772	42.4028	72.1534	60.0776	40.5244		33.94	5	26.667	66.667	40	63.333
2802	88.7801	42.4174	72.2503	60.1308	40.5538		33.96	5	23.333	56.667	53.333	60
2801	88.7842	42.4323	72.3459	60.1848	40.5837		33.98	6.667	23.333	60	36.667	66.667
2800	88.7907	42.4476	72.4395	60.2384	40.6139		34	1.667	21.667	45	60	48.333
2799	88.796	42.4629	72.5318	60.291	40.6435		34.02	8.333	30	51.667	45	51.667
2798	88.8011	42.4787	72.6253	60.3465	40.6728		34.04	5	25	51.667	53.333	50
2797	88.8107	42.4951	72.7205	60.4071	40.7026		34.06	8.333	25	51.667	50	43.333
2796	88.8238	42.5112	72.8144	60.4695	40.7329		34.08	8.333	21.667	40	61.667	51.667
2795	88.8342	42.526	72.9043	60.5291	40.7628		34.1	3.333	23.333	46.667	51.667	60
2794	88.8408	42.5399	72.9917	60.5862	40.7923		34.12	3.333	16.667	66.667	46.667	41.667
2793	88.8477	42.5541	73.0791	60.6427	40.822		34.14	13.333	28.333	46.667	60	60
2792	88.8555	42.5686	73.1683	60.6981	40.8517		34.16	8.333	21.667	53.333	51.667	38.333
2791	88.8612	42.5828	73.2604	60.752	40.8809		34.18	11.667	23.333	51.667	51.667	40
2790	88.8662	42.5972	73.357	60.8076	40.9101		34.2	3.333	28.333	50	60	60
2789	88.8748	42.6126	73.4583	60.867	40.9401		34.22	8.333	16.667	51.667	35	46.667
2788	88.886	42.6286	73.5609	60.9282	40.9706		34.24	15	26.667	61.667	38.333	51.667
2787	88.8951	42.6438	73.6609	60.9885	41.0004		34.26	10	18.333	33.333	45	53.333
2786	88.9023	42.6582	73.7567	61.0484	41.0294		34.28	8.333	30	51.667	58.333	45
2785	88.9114	42.6724	73.8486	61.1084	41.0585		34.3	1.667	11.667	53.333	71.667	60
2784	88.9216	42.6865	73.9373	61.1667	41.0877		34.32	8.333	28.333	48.333	55	58.333
2783	88.9287	42.7002	74.0236	61.2222	41.1167		34.34	8.333	31.667	46.667	63.333	58.333
2782	88.9334	42.714	74.1091	61.277	41.1457		34.36	6.667	28.333	28.333	60	45
2781	88.9392	42.7286	74.1945	61.3332	41.1752		34.38	6.667	13.333	33.333	70	65
2780	88.9456	42.7433	74.2787	61.3896	41.2047		34.4	10	23.333	33.333	43.333	48.333
2779	88.9498	42.7572	74.3609	61.4449	41.2334		34.42	6.667	26.667	38.333	66.667	55
2778	88.9527	42.7704	74.4427	61.4997	41.2613		34.44	6.667	16.667	50	63.333	68.333
2777	88.9575	42.784	74.5261	61.5551	41.2896		34.46	8.333	25	48.333	73.333	60
2776	88.9641	42.7982	74.6122	61.6109	41.3184		34.48	6.667	11.667	40	58.333	63.333
2775	88.9709	42.8127	74.7011	61.6668	41.3469		34.5	8.333	21.667	50	56.667	48.333
2774	88.978	42.8278	74.7928	61.7238	41.3753		34.52	5	16.667	50	71.667	85
2773	88.9861	42.8438	74.8858	61.7817	41.4041		34.54	3.333	20	41.667	81.667	46.667
2772	88.9942	42.8598	74.9771	61.8397	41.4331		34.56	11.667	8.333	46.667	48.333	40
2771	89.0015	42.8746	75.0652	61.8968	41.4616		34.58	6.667	15	35	50	51.667
2770	89.0081	42.8885	75.1509	61.9537	41.4898		34.6	1.667	15	40	53.333	63.333
2769	89.0148	42.9024	75.2359	62.0108	41.5182		34.62	8.333	21.667	46.667	70	70
2768	89.0216	42.9166	75.3199	62.0679	41.5466		34.64	6.667	23.333	41.667	58.333	56.667
2767	89.028	42.9302	75.4028	62.1243	41.5745		34.66	5	11.667	30	53.333	63.333
2766	89.0344	42.9434	75.4864	62.1805	41.6022		34.68	3.333	25	33.333	43.333	68.333
2765	89.0409	42.957	75.5717	62.2371	41.6303		34.7	6.667	41.667	63.333	63.333	58.333
2764	89.0476	42.9708	75.6584	62.2937	41.6589		34.72	5	18.333	41.667	66.667	65
2763	89.0541	42.9841	75.7453	62.3499	41.6872		34.74	5	21.667	35	68.333	65
2762	89.0607	42.9971	75.8326	62.406	41.7153		34.76	5	21.667	43.333	50	73.333
2761	89.0672	43.0104	75.9204	62.4624	41.7436		34.78	3.333	36.667	56.667	60	68.333
2760	89.0738	43.0237	76.0081	62.5186	41.7721		34.8	8.333	15	41.667	63.333	76.667
2759	89.0802	43.0367	76.0957	62.5744	41.8		34.82	13.333	18.333	41.667	71.667	63.333
2758	89.0867	43.0497	76.1847	62.6303	41.8277		34.84	13.333	21.667	48.333	43.333	51.667
2757	89.0931	43.0634	76.2756	62.6866	41.8557		34.86	11.667	31.667	40	61.667	56.667
2756	89.0996	43.0775	76.3668	62.7432	41.8838		34.88	10	28.333	40	70	66.667
2755	89.106	43.0911	76.4569	62.7996	41.9114		34.9	11.667	11.667	38.333	60	70
2754	89.1124	43.1041	76.5459	62.8557	41.9385		34.92	11.667	23.333	40	60	66.667
2753	89.1187	43.117	76.6338	62.9118	41.9656		34.94	13.333	10	36.667	56.667	61.667
2752	89.1251	43.1296	76.7197	62.9675	41.9928		34.96	3.333	25	45	40	58.333
2751	89.1314	43.1418	76.8039	63.0224	42.0196		34.98	11.667	18.333	55	48.333	61.667
2750	89.1377	43.154	76.8881	63.0775	42.0464		35	15	15	48.333	33.333	71.667
2749	89.144	43.1671	76.9731	63.1332	42.0739		35.02	1.667	16.667	35	51.667	68.333
2748	89.1503	43.1807	77.0577	63.1897	42.1018		35.04	3.333	21.667	48.333	50	71.667
2747	89.1566	43.1942	77.1408	63.2462	42.1296		35.06	3.333	21.667	36.667	41.667	68.333
2746	89.1629	43.2076	77.2231	63.3029	42.1572		35.08	5	10	28.333	33.333	81.667
2745	89.1692	43.2215	77.3057	63.3599	42.185		35.1	8.333	20	23.333	41.667	40
2744	89.1754	43.2354	77.388	63.4166	42.2126		35.12	10	28.333	51.667	30	63.333
2743	89.1817	43.2488	77.47	63.4726	42.2395		35.14	5	20	45	61.667	65
2742	89.188	43.2618	77.553	63.5283	42.2659		35.16	10	15	81.667	58.333	58.333
2741	89.1943	43.2751	77.6372	63.5841	42.2924		35.18	6.667	25	46.667	53.333	50
2740	89.2005	43.2883	77.7212	63.6397	42.319		35.2	8.333	30	36.667	55	66.667
2739	89.2068	43.3011	77.8047	63.6947	42.3453		35.22	8.333	18.333	46.667	58.333	73.333
2738	89.2131	43.314	77.8894	63.75	42.3714		35.24	3.333	18.333	35	33.333	58.333
2737	89.2194	43.3278	77.976	63.8061	42.3981		35.26	3.333	20	43.333	58.333	83.333
2736	89.2256	43.3419	78.062	63.8625	42.4251		35.28	3.333	21.667	45	50	68.333
2735	89.2319	43.3552	78.1453	63.9184	42.4517		35.3	3.333	26.667	41.667	53.333	68.333
2734	89.2382	43.3679	78.2263	63.9739	42.4779		35.32	6.667	30	35	31.667	76.667
2733	89.2445	43.3807	78.3064	64.0296	42.5044		35.34	11.667	23.333	36.667	28.333	80
2732	89.2507	43.3936	78.3858	64.0852	42.5311		35.36	3.333	15	55	48.333	65
2731	89.257	43.4062	78.4636	64.1401	42.5572		35.38	3.333	23.333	40	38.333	53.333
2730	89.2632	43.4181	78.5402	64.1947	42.5829		35.4	5	20	36.667	38.333	63.333
2729	89.2694	43.4299	78.6161	64.2494	42.6086		35.42	3.333	13.333	43.333	28.333	61.667
2728	89.2755	43.4414	78.6923	64.3038	42.6345		35.44	8.333	21.667	45	51.667	78.333
2727	89.2817	43.4526	78.7707	64.3576	42.6602		35.46	8.333	20	45	50	58.333
2726	89.2878	43.4642	78.8531	64.4122	42.6863		35.48	13.333	31.667	31.667	36.667	56.667
2725	89.2939	43.4767	78.9378	64.4685	42.7132		35.5	10	20	41.667	45	76.667
2724	89.3001	43.4895	79.0213	64.5252	42.7403		35.52	3.333	18.333	43.333	40	61.667
2723	89.3064	43.5019	79.1024	64.5812	42.7668		35.54	13.333	25	56.667	38.333	80
2722	89.3126	43.5143	79.184	64.6372	42.7929		35.56	6.667	16.667	26.667	43.333	60
2721	89.3189	43.5274	79.2676	64.6942	42.8192		35.58	6.667	15	28.333	41.667	51.667
2720	89.3253	43.5405	79.3509	64.7513	42.8457		35.6	8.333	18.333	40	43.333	38.333
2719	89.3316	43.5528	79.4314	64.8069	42.8714		35.62	6.667	20	45	45	60
2718	89.3377	43.5647	79.51	64.8621	42.8964		35.64	6.667	21.667	33.333	28.333	58.333
2717	89.3438	43.577	79.5888	64.9183	42.9215		35.66	8.333	18.333	33.333	53.333	53.333
2716	89.35	43.5898	79.6682	64.9749	42.9468		35.68	6.667	16.667	51.667	41.667	68.333
2715	89.3561	43.6026	79.7471	65.0303	42.9719		35.7	8.333	25	40	31.667	65
2714	89.3621	43.6152	79.8256	65.0852	42.9971		35.72	5	11.667	50	33.333	46.667
2713	89.3681	43.6281	79.9039	65.1405	43.0228		35.74	8.333	6.667	33.333	55	66.667
2712	89.3742	43.6408	79.9814	65.1955	43.0485		35.76	5	28.333	35	33.333	53.333
2711	89.3802	43.653	80.0583	65.2494	43.0737		35.78	6.667	21.667	63.333	41.667	51.667
2710	89.3862	43.6653	80.1363	65.3032	43.0987		35.8	10	25	35	38.333	46.667
2709	89.3923	43.6787	80.2156	65.3587	43.1242		35.82	3.333	15	31.667	26.667	46.667
2708	89.3986	43.6923	80.294	65.4149	43.1501		35.84	8.333	15	53.333	45	53.333
2707	89.4047	43.7052	80.3701	65.47	43.1757		35.86	13.333	20	36.667	21.667	60
2706	89.4107	43.7173	80.4455	65.5246	43.2009		35.88	6.667	20	38.333	35	45
2705	89.4167	43.7294	80.5221	65.5796	43.2263		35.9	1.667	16.667	46.667	38.333	31.667
2704	89.4229	43.7415	80.5998	65.6345	43.2517		35.92	13.333	26.667	38.333	51.667	66.667
2703	89.429	43.753	80.6781	65.6885	43.2765		35.94	11.667	13.333	36.667	21.667	41.667
2702	89.4349	43.7642	80.7574	65.7428	43.301		35.96	6.667	23.333	50	36.667	50
2701	89.4409	43.7757	80.8375	65.7984	43.3257		35.98	10	26.667	51.667	38.333	50
2700	89.4471	43.7872	80.917	65.8541	43.3507		36	10	26.667	50	33.333	43.333
2699	89.453	43.7983	80.9944	65.9085	43.3752		36.02	8.333	18.333	38.333	36.667	31.667
2698	89.4587	43.8093	81.0701	65.9628	43.3993		36.04	6.667	21.667	46.667	25	43.333
2697	89.4647	43.821	81.144	66.0183	43.4236		36.06	8.333	20	35	26.667	46.667
2696	89.4707	43.8329	81.2151	66.0735	43.4481		36.08	16.667	28.333	48.333	40	25
2695	89.4766	43.8442	81.2839	66.1269	43.4723		36.1	15	18.333	36.667	18.333	28.333
2694	89.4822	43.8552	81.3526	66.1798	43.4963		36.12	13.333	18.333	31.667	40	43.333
2693	89.4879	43.8665	81.4223	66.2339	43.5206		36.14	13.333	21.667	36.667	38.333	48.333
2692	89.4939	43.8781	81.4928	66.2885	43.5451		36.16	11.667	15	31.667	35	26.667
2691	89.4996	43.8891	81.5646	66.3422	43.5693		36.18	11.667	18.333	43.333	40	31.667
2690	89.5051	43.8999	81.6399	66.3956	43.5935		36.2	8.333	16.667	41.667	23.333	33.333
2689	89.5108	43.9114	81.7188	66.4502	43.6182		36.22	5	18.333	45	41.667	31.667
2688	89.5165	43.9232	81.7984	66.5046	43.6429		36.24	15	16.667	40	30	23.333
2687	89.522	43.9346	81.8765	66.5576	43.6671		36.26	10	15	23.333	35	21.667
2686	89.5274	43.9457	81.9536	66.6102	43.6908		36.28	6.667	31.667	30	30	31.667
2685	89.5331	43.9572	82.0297	66.6638	43.7147		36.3	10	10	51.667	45	30
2684	89.539	43.9686	82.1029	66.7166	43.7386		36.32	11.667	16.667	38.333	30	30
2683	89.5448	43.9795	82.172	66.7669	43.7619		36.34	16.667	25	40	41.667	31.667
2682	89.5505	43.9901	82.239	66.8163	43.7848		36.36	10	15	36.667	30	38.333
2681	89.5562	44.0016	82.3062	66.8674	43.8079		36.38	11.667	21.667	36.667	20	28.333
2680	89.5619	44.0138	82.3732	66.9198	43.8313		36.4	6.667	26.667	38.333	38.333	30
2679	89.5676	44.0258	82.4395	66.9724	43.8542		36.42	5	21.667	35	28.333	25
2678	89.5732	44.0379	82.5062	67.0262	43.8772		36.44	6.667	10	45	31.667	36.667
2677	89.579	44.0502	82.5743	67.0818	43.9006		36.46	6.667	11.667	38.333	25	26.667
2676	89.5849	44.0624	82.6427	67.1375	43.9244		36.48	11.667	15	43.333	28.333	23.333
2675	89.5907	44.0737	82.7109	67.1913	43.9477		36.5	13.333	18.333	43.333	33.333	35
2674	89.5965	44.0847	82.781	67.2448	43.9707		36.52	10	23.333	43.333	51.667	25
2673	89.6022	44.0964	82.8545	67.2997	43.9943		36.54	13.333	15	26.667	30	35
2672	89.608	44.1083	82.9304	67.355	44.0182		36.56	11.667	23.333	33.333	30	43.333
2671	89.6137	44.1195	83.0066	67.4089	44.0418		36.58	15	25	51.667	28.333	38.333
2670	89.6194	44.1302	83.0825	67.4619	44.065		36.6	18.333	20	36.667	33.333	40
2669	89.6251	44.1408	83.1575	67.5156	44.0883		36.62	20	21.667	35	18.333	36.667
2668	89.6308	44.1515	83.2298	67.5686	44.1115		36.64	15	16.667	53.333	36.667	31.667
2667	89.6365	44.1617	83.2984	67.6199	44.1343		36.66	16.667	16.667	46.667	21.667	36.667
2666	89.6422	44.1716	83.3646	67.6711	44.1569		36.68	18.333	20	43.333	30	30
2665	89.6479	44.182	83.4294	67.7238	44.1797		36.7	5	35	35	26.667	23.333
2664	89.6536	44.1925	83.4924	67.7768	44.2026		36.72	18.333	31.667	43.333	33.333	28.333
2663	89.6592	44.2025	83.5533	67.8284	44.225		36.74	18.333	41.667	61.667	30	10
2662	89.6649	44.2125	83.6138	67.8798	44.2471		36.76	40	25	33.333	28.333	41.667
2661	89.6706	44.2231	83.6754	67.9328	44.2694		36.78	25	35	50	31.667	45
2660	89.6763	44.2341	83.7381	67.9861	44.2918		36.8	45	35	35	28.333	26.667
2659	89.6819	44.2448	83.8021	68.0385	44.3137		36.82	51.667	28.333	56.667	21.667	18.333
2658	89.6876	44.2555	83.8687	68.091	44.3354		36.84	83.333	45	43.333	26.667	21.667
2657	89.6932	44.2666	83.9381	68.145	44.3574		36.86	105	45	45	30	38.333
2656	89.6989	44.2778	84.0086	68.1987	44.3796		36.88	110	55	41.667	30	33.333
2655	89.7045	44.2885	84.0788	68.2501	44.4016		36.9	105	53.333	45	18.333	23.333
2654	89.7101	44.2989	84.1491	68.3008	44.4236		36.92	150	70	38.333	23.333	26.667
2653	89.7158	44.3098	84.2193	68.353	44.4462		36.94	146.667	48.333	40	40	25
2652	89.7214	44.3208	84.2878	68.4056	44.4691		36.96	135	80	45	28.333	26.667
2651	89.727	44.3312	84.3539	68.4569	44.4914		36.98	121.667	98.333	30	20	31.667
2650	89.7327	44.3415	84.4184	68.5079	44.5133		37	143.333	130	43.333	30	33.333
2649	89.7383	44.3525	84.4815	68.5601	44.5355		37.02	155	120	25	26.667	43.333
2648	89.7439	44.3637	84.542	68.6122	44.5577		37.04	116.667	123.333	41.667	41.667	28.333
2647	89.7495	44.3746	84.6	68.6624	44.5794		37.06	83.333	96.667	36.667	31.667	46.667
2646	89.7552	44.3851	84.6576	68.712	44.6008		37.08	100	105	28.333	40	41.667
2645	89.7608	44.3958	84.7159	68.7629	44.6223		37.1	76.667	86.667	43.333	25	30
2644	89.7664	44.4063	84.7741	68.814	44.6439		37.12	70	78.333	48.333	28.333	36.667
2643	89.7719	44.416	84.8324	68.8637	44.6649		37.14	40	95	60	43.333	33.333
2642	89.7775	44.4251	84.8926	68.9131	44.6856		37.16	46.667	53.333	41.667	38.333	31.667
2641	89.7831	44.4346	84.9556	68.9637	44.7066		37.18	36.667	60	30	25	25
2640	89.7886	44.4442	85.0199	69.0144	44.7276		37.2	36.667	25	51.667	30	38.333
2639	89.7942	44.4536	85.0846	69.0637	44.7482		37.22	21.667	30	45	28.333	30
2638	89.7997	44.4631	85.1505	69.113	44.7686		37.24	15	43.333	60	28.333	43.333
2637	89.8052	44.4731	85.2173	69.164	44.7895		37.26	30	23.333	25	23.333	35
2636	89.8108	44.4833	85.2827	69.2152	44.8108		37.28	18.333	23.333	38.333	23.333	36.667
2635	89.8163	44.493	85.3458	69.2649	44.8318		37.3	26.667	36.667	46.667	45	40
2634	89.8219	44.5025	85.4078	69.3149	44.8525		37.32	30	45	41.667	26.667	38.333
2633	89.8274	44.5127	85.4697	69.3664	44.8737		37.34	28.333	46.667	46.667	38.333	36.667
2632	89.8329	44.5231	85.5299	69.418	44.8951		37.36	30	40	55	30	46.667
2631	89.8384	44.533	85.5874	69.4676	44.9162		37.38	21.667	21.667	31.667	33.333	60
2630	89.8439	44.5426	85.6434	69.5168	44.937		37.4	16.667	36.667	31.667	38.333	31.667
2629	89.8494	44.5528	85.6988	69.5676	44.9579		37.42	23.333	30	45	41.667	36.667
2628	89.8549	44.5633	85.7528	69.6186	44.9787		37.44	33.333	30	26.667	48.333	45
2627	89.8603	44.5736	85.8054	69.6682	44.9988		37.46	28.333	30	45	45	51.667
2626	89.8658	44.5837	85.8589	69.718	45.0187		37.48	33.333	23.333	40	28.333	43.333
2625	89.8713	44.5942	85.9151	69.7698	45.039		37.5	50	35	48.333	31.667	36.667
2624	89.8768	44.6048	85.9732	69.8216	45.0594		37.52	46.667	45	48.333	38.333	48.333
2623	89.8822	44.6146	86.0322	69.8708	45.0793		37.54	55	38.333	25	60	46.667
2622	89.8876	44.6239	86.0928	69.9182	45.099		37.56	56.667	36.667	21.667	36.667	33.333
2621	89.8931	44.6336	86.1551	69.9664	45.1192		37.58	75	36.667	35	43.333	48.333
2620	89.8985	44.6433	86.2169	70.0147	45.1394		37.6	86.667	66.667	41.667	55	46.667
2619	89.9039	44.6526	86.2771	70.0617	45.1589		37.62	121.667	58.333	43.333	45	48.333
2618	89.9093	44.6616	86.3369	70.1088	45.1781		37.64	155	46.667	43.333	38.333	55
2617	89.9147	44.6712	86.397	70.1579	45.1975		37.66	190	61.667	36.667	51.667	51.667
2616	89.9201	44.6811	86.4561	70.2079	45.2172		37.68	225	90	56.667	55	51.667
2615	89.9255	44.6905	86.5131	70.2569	45.2368		37.7	283.333	105	43.333	35	66.667
2614	89.9309	44.6997	86.5685	70.3064	45.2563		37.72	321.667	105	50	33.333	33.333
2613	89.9362	44.7093	86.6228	70.3576	45.2763		37.74	433.333	135	43.333	40	45
2612	89.9416	44.7188	86.6754	70.4084	45.2966		37.76	451.667	183.333	40	40	46.667
2611	89.9469	44.7277	86.7258	70.4566	45.3163		37.78	495	226.667	48.333	38.333	45
2610	89.9522	44.7363	86.7753	70.5037	45.3355		37.8	465	258.333	41.667	41.667	55
2609	89.9575	44.7456	86.8248	70.5522	45.3547		37.82	503.333	295	63.333	36.667	43.333
2608	89.9628	44.7554	86.8742	70.6012	45.3742		37.84	493.333	366.667	43.333	56.667	30
2607	89.9681	44.765	86.9236	70.6486	45.3934		37.86	460	355	41.667	36.667	30
2606	89.9734	44.7745	86.9747	70.6953	45.4124		37.88	410	351.667	51.667	48.333	41.667
2605	89.9786	44.7844	87.0281	70.7432	45.4317		37.9	340	388.333	41.667	43.333	36.667
2604	89.9839	44.7943	87.0825	70.791	45.4509		37.92	330	333.333	61.667	43.333	48.333
2603	89.9891	44.8036	87.1373	70.8372	45.4696		37.94	273.333	295	48.333	40	33.333
2602	89.9943	44.8125	87.1937	70.8833	45.4881		37.96	210	278.333	30	40	40
2601	89.9995	44.8218	87.252	70.9311	45.5068		37.98	155	241.667	38.333	30	41.667
2600	90.0046	44.831	87.311	70.9791	45.5255		38	138.333	170	41.667	30	36.667
2599	90.0098	44.8395	87.3692	71.0254	45.5436		38.02	118.333	120	43.333	26.667	31.667
2598	90.0149	44.8476	87.4259	71.0713	45.5613		38.04	85	105	50	36.667	30
2597	90.0201	44.8562	87.4796	71.1191	45.5794		38.06	71.667	85	26.667	43.333	33.333
2596	90.0252	44.8652	87.5285	71.1672	45.5979		38.08	50	68.333	35	58.333	36.667
2595	90.0303	44.8736	87.5732	71.2139	45.6161		38.1	41.667	86.667	33.333	30	25
2594	90.0354	44.8818	87.6171	71.2606	45.6344		38.12	56.667	53.333	28.333	36.667	25
2593	90.0405	44.8904	87.6616	71.3092	45.6534		38.14	36.667	71.667	35	31.667	30
2592	90.0456	44.8994	87.7055	71.3581	45.6727		38.16	55	48.333	68.333	38.333	38.333
2591	90.0507	44.9078	87.7484	71.4047	45.6917		38.18	48.333	46.667	40	46.667	20
2590	90.0557	44.9158	87.7928	71.4502	45.7101		38.2	11.667	50	56.667	38.333	35
2589	90.0607	44.9241	87.8406	71.4968	45.7285		38.22	28.333	36.667	35	43.333	35
2588	90.0657	44.9325	87.891	71.5433	45.7466		38.24	35	23.333	45	35	30
2587	90.0708	44.9407	87.9431	71.5876	45.7641		38.26	23.333	25	36.667	43.333	28.333
2586	90.0757	44.9489	87.9966	71.6314	45.7812		38.28	23.333	38.333	60	45	28.333
2585	90.0807	44.9575	88.051	71.6771	45.7985		38.3	18.333	48.333	26.667	43.333	31.667
2584	90.0857	44.9666	88.1048	71.7236	45.8161		38.32	35	35	50	51.667	21.667
2583	90.0906	44.9755	88.1579	71.7686	45.8332		38.34	30	41.667	40	31.667	23.333
2582	90.0955	44.9844	88.2113	71.8134	45.8502		38.36	26.667	41.667	36.667	56.667	31.667
2581	90.1004	44.9939	88.2646	71.8601	45.8675		38.38	43.333	51.667	38.333	36.667	15
2580	90.1052	45.0034	88.3145	71.907	45.8851		38.4	41.667	35	48.333	40	21.667
2579	90.1101	45.0123	88.3594	71.9521	45.9026		38.42	70	40	35	56.667	23.333
2578	90.115	45.0211	88.4005	71.997	45.9201		38.44	58.333	43.333	26.667	45	28.333
2577	90.1198	45.0307	88.4394	72.0439	45.938		38.46	80	43.333	36.667	41.667	28.333
2576	90.1247	45.0404	88.4767	72.091	45.9561		38.48	101.667	46.667	51.667	36.667	25
2575	90.1296	45.0495	88.513	72.1365	45.9735		38.5	111.667	55	51.667	33.333	31.667
2574	90.1344	45.0579	88.5501	72.1817	45.9905		38.52	116.667	76.667	33.333	58.333	40
2573	90.1393	45.0666	88.589	72.2285	46.0077		38.54	141.667	71.667	35	36.667	26.667
2572	90.1442	45.0752	88.6297	72.2748	46.025		38.56	175	91.667	43.333	51.667	18.333
2571	90.149	45.083	88.6727	72.3182	46.0418		38.58	180	100	40	43.333	21.667
2570	90.1539	45.0904	88.7195	72.3607	46.0584		38.6	186.667	128.333	33.333	35	28.333
2569	90.1587	45.0981	88.7698	72.4054	46.0751		38.62	155	120	41.667	30	35
2568	90.1635	45.1058	88.821	72.4509	46.0918		38.64	143.333	120	43.333	31.667	18.333
2567	90.1683	45.113	88.8718	72.4946	46.1079		38.66	121.667	128.333	38.333	50	25
2566	90.1731	45.1198	88.9225	72.5379	46.1237		38.68	100	158.333	23.333	43.333	23.333
2565	90.1779	45.1271	88.9724	72.5832	46.1397		38.7	101.667	90	48.333	46.667	23.333
2564	90.1827	45.1347	89.0189	72.6286	46.1559		38.72	78.333	105	51.667	45	23.333
2563	90.1874	45.1419	89.0609	72.672	46.1718		38.74	60	90	46.667	36.667	35
2562	90.1922	45.149	89.0997	72.715	46.1877		38.76	63.333	78.333	46.667	28.333	35
2561	90.1969	45.1565	89.1363	72.7599	46.2041		38.78	41.667	75	50	70	25
2560	90.2017	45.1642	89.1702	72.8047	46.2209		38.8	28.333	46.667	30	36.667	30
2559	90.2065	45.1713	89.2019	72.8471	46.2373		38.82	41.667	48.333	53.333	38.333	21.667
2558	90.2112	45.1783	89.2339	72.8894	46.2534		38.84	36.667	36.667	46.667	55	21.667
2557	90.2159	45.1859	89.2676	72.9344	46.2699		38.86	18.333	40	36.667	30	31.667
2556	90.2207	45.1938	89.3031	72.9802	46.2864		38.88	30	36.667	38.333	38.333	13.333
2555	90.2254	45.2013	89.3407	73.0234	46.3024		38.9	13.333	26.667	36.667	35	20
2554	90.23	45.2085	89.3821	73.0653	46.318		38.92	18.333	36.667	41.667	40	11.667
2553	90.2347	45.2164	89.427	73.1088	46.3338		38.94	15	26.667	23.333	41.667	31.667
2552	90.2394	45.2246	89.4729	73.1525	46.3495		38.96	10	46.667	51.667	31.667	26.667
2551	90.244	45.2324	89.5178	73.1941	46.3646		38.98	13.333	28.333	53.333	53.333	23.333
2550	90.2486	45.2403	89.5621	73.2353	46.3795		39	21.667	33.333	30	28.333	23.333
2549	90.2532	45.2489	89.6056	73.2782	46.3946		39.02	10	30	41.667	46.667	26.667
2548	90.2578	45.2575	89.6469	73.3209	46.41		39.04	11.667	25	36.667	35	26.667
2547	90.2624	45.2654	89.6852	73.3608	46.4249		39.06	13.333	25	33.333	33.333	25
2546	90.267	45.2728	89.7217	73.4004	46.4395		39.08	10	23.333	56.667	33.333	21.667
2545	90.2716	45.2808	89.7567	73.4427	46.4543		39.1	16.667	25	40	38.333	26.667
2544	90.2761	45.2891	89.7893	73.4861	46.4693		39.12	20	23.333	45	31.667	38.333
2543	90.2807	45.2969	89.8197	73.5276	46.4841		39.14	15	30	46.667	31.667	31.667
2542	90.2853	45.3044	89.8501	73.5686	46.4989		39.16	16.667	21.667	31.667	35	21.667
2541	90.2898	45.3123	89.8816	73.6111	46.5142		39.18	13.333	20	36.667	38.333	20
2540	90.2944	45.3202	89.9138	73.6533	46.5297		39.2	15	23.333	60	38.333	20
2539	90.299	45.3274	89.9467	73.693	46.5448		39.22	11.667	23.333	38.333	46.667	20
2538	90.3036	45.3341	89.9819	73.7321	46.5596		39.24	3.333	30	38.333	45	18.333
2537	90.3081	45.3409	90.0199	73.7733	46.5745		39.26	10	36.667	35	48.333	28.333
2536	90.3127	45.3475	90.0587	73.8151	46.5895		39.28	20	23.333	53.333	33.333	25
2535	90.3173	45.3534	90.097	73.8551	46.604		39.3	3.333	28.333	35	31.667	25
2534	90.3218	45.3591	90.1349	73.8949	46.6182		39.32	11.667	33.333	33.333	41.667	20
2533	90.3263	45.3654	90.1718	73.9367	46.6325		39.34	11.667	31.667	36.667	46.667	33.333
2532	90.3308	45.3719	90.2064	73.9783	46.6467		39.36	6.667	13.333	33.333	31.667	20
2531	90.3353	45.3781	90.2389	74.0175	46.6604		39.38	3.333	18.333	30	28.333	31.667
2530	90.3398	45.3841	90.271	74.056	46.6741		39.4	3.333	25	38.333	38.333	26.667
2529	90.3442	45.3906	90.3026	74.0966	46.6881		39.42	11.667	18.333	40	31.667	28.333
2528	90.3487	45.3972	90.332	74.1379	46.7024		39.44	8.333	15	28.333	45	26.667
2527	90.3532	45.4035	90.3597	74.1772	46.7165		39.46	11.667	26.667	35	56.667	25
2526	90.3576	45.4099	90.388	74.2158	46.7304		39.48	8.333	28.333	43.333	55	25
2525	90.3621	45.4168	90.4181	74.2556	46.7444		39.5	6.667	21.667	33.333	40	23.333
2524	90.3666	45.4239	90.4485	74.2945	46.7583		39.52	6.667	33.333	26.667	46.667	38.333
2523	90.3711	45.4306	90.4786	74.3308	46.7716		39.54	5	28.333	45	51.667	31.667
2522	90.3756	45.4375	90.5093	74.3673	46.7847		39.56	10	21.667	33.333	51.667	25
2521	90.3802	45.4453	90.5406	74.4068	46.7982		39.58	10	23.333	41.667	56.667	26.667
2520	90.3847	45.4535	90.5709	74.4476	46.8121		39.6	8.333	13.333	33.333	55	31.667
2519	90.3893	45.4612	90.6004	74.4868	46.8259		39.62	8.333	16.667	50	51.667	25
2518	90.3938	45.4684	90.6309	74.5255	46.8396		39.64	6.667	36.667	35	40	20
2517	90.3984	45.4759	90.6628	74.5659	46.8535		39.66	10	21.667	51.667	66.667	18.333
2516	90.4029	45.4837	90.6941	74.6061	46.8672		39.68	6.667	28.333	36.667	58.333	23.333
2515	90.4075	45.4911	90.7237	74.6442	46.8805		39.7	10	25	31.667	63.333	25
2514	90.412	45.4983	90.7526	74.6816	46.8935		39.72	10	18.333	30	35	15
2513	90.4166	45.5058	90.7817	74.7209	46.9068		39.74	3.333	30	38.333	61.667	36.667
2512	90.4211	45.5129	90.8101	74.7602	46.92		39.76	3.333	15	26.667	38.333	18.333
2511	90.4257	45.519	90.8379	74.7971	46.9327		39.78	11.667	36.667	41.667	41.667	36.667
2510	90.4303	45.5247	90.8669	74.8332	46.9452		39.8	16.667	31.667	23.333	48.333	25
2509	90.435	45.5309	90.8972	74.8708	46.9579		39.82	3.333	23.333	36.667	46.667	23.333
2508	90.4396	45.5372	90.9268	74.9085	46.9708		39.84	8.333	18.333	43.333	51.667	25
2507	90.4442	45.5431	90.9547	74.9446	46.9834		39.86	3.333	16.667	43.333	45	28.333
2506	90.4489	45.5486	90.9819	74.9811	46.9961		39.88	10	16.667	43.333	38.333	10
2505	90.4535	45.5546	91.0084	75.0198	47.0095		39.9	5	25	28.333	40	13.333
2504	90.4582	45.5608	91.0324	75.0587	47.0233		39.92	5	13.333	35	40	31.667
2503	90.4629	45.5664	91.0542	75.0956	47.0367		39.94	11.667	26.667	36.667	36.667	28.333
2502	90.4675	45.5718	91.0773	75.1323	47.0498		39.96	3.333	23.333	36.667	41.667	21.667
2501	90.4722	45.5778	91.1043	75.1715	47.0628		39.98	1.667	15	38.333	36.667	35
2500	90.4769	45.584	91.1342	75.2113	47.0759		40	5	20	41.667	40	23.333
2499	90.4816	45.5899	91.1651	75.2488	47.0885		40.02	13.333	28.333	36.667	36.667	23.333
2498	90.4863	45.5956	91.1956	75.2854	47.1009		40.04	5	13.333	36.667	43.333	21.667
2497	90.4909	45.6017	91.2246	75.3235	47.1133		40.06	8.333	30	41.667	30	15
2496	90.4956	45.608	91.251	75.3615	47.1256		40.08	5	10	20	43.333	21.667
2495	90.5003	45.6141	91.2758	75.3972	47.1372		40.1	1.667	20	48.333	35	26.667
2494	90.505	45.6201	91.3014	75.4323	47.1486		40.12	15	21.667	30	26.667	20
2493	90.5097	45.6266	91.329	75.4691	47.1602		40.14	6.667	26.667	38.333	25	31.667
2492	90.5144	45.6333	91.357	75.5058	47.1721		40.16	5	16.667	38.333	28.333	20
2491	90.5191	45.6394	91.3844	75.5406	47.1839		40.18	1.667	26.667	40	31.667	41.667
2490	90.5238	45.6452	91.4111	75.5754	47.1958		40.2	11.667	20	31.667	28.333	33.333
2489	90.5285	45.6516	91.4364	75.6122	47.2082		40.22	6.667	25	61.667	33.333	28.333
2488	90.5332	45.6581	91.4588	75.6492	47.2208		40.24	5	15	40	31.667	33.333
2487	90.5379	45.6643	91.4788	75.684	47.233		40.26	1.667	25	45	35	23.333
2486	90.5426	45.6704	91.4988	75.7185	47.245		40.28	10	13.333	28.333	28.333	23.333
2485	90.5473	45.6768	91.5195	75.7551	47.2571		40.3	3.333	28.333	38.333	48.333	15
2484	90.552	45.6833	91.5405	75.7923	47.2692		40.32	6.667	38.333	28.333	35	23.333
2483	90.5567	45.6892	91.5621	75.8278	47.2809		40.34	6.667	25	33.333	30	26.667
2482	90.5614	45.6951	91.5857	75.863	47.2923		40.36	15	15	23.333	23.333	18.333
2481	90.566	45.7016	91.6108	75.8995	47.3038		40.38	6.667	15	45	25	25
2480	90.5707	45.7082	91.6352	75.9351	47.3152		40.4	10	18.333	41.667	23.333	16.667
2479	90.5754	45.7141	91.6587	75.9681	47.3261		40.42	1.667	23.333	38.333	30	20
2478	90.58	45.7194	91.6832	76.0014	47.3367		40.44	3.333	18.333	48.333	23.333	15
2477	90.5847	45.725	91.7088	76.0375	47.3475		40.46	5	16.667	36.667	40	26.667
2476	90.5893	45.7306	91.733	76.0741	47.3582		40.48	5	16.667	28.333	28.333	28.333
2475	90.5939	45.7356	91.7546	76.1079	47.3687		40.5	6.667	15	33.333	38.333	21.667
2474	90.5985	45.7405	91.7753	76.1406	47.3792		40.52	8.333	26.667	48.333	40	26.667
2473	90.6031	45.7459	91.7956	76.1753	47.3904		40.54	11.667	11.667	45	21.667	23.333
2472	90.6077	45.7512	91.8146	76.2105	47.4019		40.56	6.667	11.667	35	30	20
2471	90.6123	45.7557	91.8321	76.2439	47.4132		40.58	5	23.333	38.333	30	16.667
2470	90.6168	45.76	91.8497	76.2769	47.4244		40.6	5	13.333	28.333	25	8.333
2469	90.6213	45.7649	91.8682	76.3117	47.4358		40.62	10	15	36.667	23.333	26.667
2468	90.6258	45.7701	91.8866	76.3465	47.4472		40.64	6.667	26.667	21.667	38.333	11.667
2467	90.6302	45.775	91.9048	76.3789	47.4582		40.66	3.333	15	33.333	30	20
2466	90.6347	45.7797	91.9241	76.4108	47.4688		40.68	6.667	30	35	26.667	31.667
2465	90.6391	45.7849	91.9446	76.4446	47.4796		40.7	0	21.667	35	13.333	20
2464	90.6436	45.7902	91.9651	76.4783	47.4903		40.72	1.667	23.333	25	18.333	16.667
2463	90.6482	45.7951	91.9849	76.5099	47.5007		40.74	6.667	21.667	43.333	18.333	20
2462	90.6526	45.8001	92.0054	76.5413	47.511		40.76	16.667	31.667	40	16.667	16.667
2461	90.657	45.8057	92.0264	76.5749	47.5216		40.78	8.333	13.333	45	31.667	31.667
2460	90.6617	45.8116	92.0465	76.6086	47.532		40.8	8.333	20	35	21.667	20
2459	90.666	45.8169	92.0651	76.6402	47.5418		40.82	3.333	28.333	43.333	30	20
2458	90.6698	45.822	92.0827	76.6719	47.5513		40.84	1.667	21.667	36.667	18.333	13.333
2457	90.6738	45.8275	92.0996	76.7062	47.5612		40.86	3.333	11.667	28.333	23.333	31.667
2456	90.6782	45.8332	92.1149	76.7414	47.5714		40.88	3.333	26.667	25	23.333	30
2455	90.6823	45.8385	92.1293	76.7743	47.5816		40.9	8.333	16.667	23.333	21.667	21.667
2454	90.686	45.8437	92.1446	76.8061	47.5917		40.92	8.333	16.667	30	33.333	23.333
2453	90.6903	45.8493	92.1609	76.8386	47.602		40.94	5	16.667	38.333	18.333	23.333
2452	90.6953	45.8546	92.1765	76.8708	47.612		40.96	5	30	43.333	36.667	16.667
2451	90.6996	45.859	92.1917	76.9007	47.6215		40.98	3.333	20	33.333	28.333	38.333
2450	90.7032	45.8632	92.2082	76.9305	47.6311		41	1.667	18.333	41.667	18.333	13.333
2449	90.7075	45.8678	92.2266	76.9625	47.641		41.02	10	18.333	51.667	21.667	26.667
2448	90.7128	45.8727	92.2453	76.9945	47.6512		41.04	3.333	20	31.667	25	33.333
2447	90.7177	45.8772	92.2635	77.0241	47.661		41.06	1.667	15	61.667	21.667	23.333
2446	90.7219	45.8816	92.2817	77.0534	47.6707		41.08	6.667	8.333	43.333	35	18.333
2445	90.7271	45.8864	92.2999	77.0859	47.6806		41.1	8.333	20	33.333	31.667	28.333
2444	90.7329	45.8914	92.3166	77.1195	47.6905		41.12	8.333	10	26.667	33.333	38.333
2443	90.7375	45.8957	92.3317	77.1504	47.7002		41.14	1.667	20	36.667	13.333	23.333
2442	90.7409	45.9	92.3465	77.1807	47.7096		41.16	3.333	18.333	38.333	20	25
2441	90.7448	45.9047	92.3607	77.2143	47.7192		41.18	3.333	23.333	31.667	20	18.333
2440	90.7495	45.9095	92.3729	77.249	47.7287		41.2	15	21.667	36.667	25	26.667
2439	90.7533	45.9137	92.3831	77.2814	47.7377		41.22	3.333	16.667	50	31.667	40
2438	90.7561	45.9176	92.393	77.3131	47.7466		41.24	6.667	28.333	36.667	16.667	31.667
2437	90.7599	45.9219	92.4032	77.3471	47.7558		41.26	8.333	15	30	23.333	38.333
2436	90.7645	45.9263	92.4125	77.3808	47.7649		41.28	10	16.667	46.667	31.667	20
2435	90.768	45.93	92.4209	77.4101	47.7736		41.3	8.333	26.667	45	31.667	30
2434	90.7704	45.9336	92.4296	77.4372	47.782		41.32	13.333	25	28.333	31.667	18.333
2433	90.7738	45.9375	92.4374	77.4657	47.7905		41.34	8.333	11.667	33.333	30	28.333
2432	90.7782	45.9414	92.4398	77.4941	47.7989		41.36	1.667	11.667	46.667	25	23.333
2431	90.7812	45.9447	92.4337	77.5198	47.8066		41.38	6.667	21.667	31.667	28.333	20
2430	90.7828	45.9475	92.4203	77.5462	47.8139		41.4	10	23.333	30	28.333	26.667
2429	90.7851	45.9508	92.404	77.5769	47.8213		41.42	6.667	15	38.333	31.667	18.333
2428	90.7885	45.9545	92.3915	77.6088	47.8289		41.44	11.667	30	41.667	33.333	20
2427	90.7914	45.9582	92.391	77.6378	47.8367		41.46	13.333	5	43.333	21.667	26.667
2426	90.7947	45.9625	92.4085	77.6668	47.8454		41.48	1.667	28.333	30	23.333	30
2425	90.8007	45.9677	92.4423	77.7	47.8553		41.5	5	10	31.667	36.667	38.333
2424	90.809	45.9733	92.4842	77.7344	47.8658		41.52	3.333	15	41.667	38.333	35
2423	90.8166	45.9787	92.5259	77.7656	47.8761		41.54	5	18.333	43.333	40	38.333
2422	90.8227	45.9838	92.5633	77.7952	47.8861		41.56	3.333	23.333	40	31.667	40
2421	90.8293	45.9893	92.5953	77.8266	47.8962		41.58	3.333	16.667	36.667	38.333	21.667
2420	90.8361	45.9947	92.6212	77.8576	47.906		41.6	5	18.333	33.333	35	23.333
2419	90.8413	45.9991	92.6423	77.8853	47.9153		41.62	8.333	16.667	43.333	18.333	18.333
2418	90.8453	46.0032	92.6621	77.9123	47.9243		41.64	6.667	18.333	36.667	33.333	25
2417	90.8503	46.0075	92.6823	77.9423	47.9335		41.66	6.667	20	30	30	26.667
2416	90.8563	46.0119	92.7023	77.9726	47.9426		41.68	6.667	25	40	25	21.667
2415	90.8615	46.0156	92.7215	77.9999	47.9511		41.7	6.667	13.333	45	41.667	26.667
2414	90.8661	46.019	92.7409	78.0263	47.9593		41.72	6.667	11.667	40	31.667	23.333
2413	90.8717	46.0226	92.7603	78.0556	47.9678		41.74	6.667	5	31.667	43.333	30
2412	90.878	46.0263	92.7783	78.0858	47.9761		41.76	8.333	28.333	38.333	35	18.333
2411	90.8834	46.0297	92.7941	78.1139	47.984		41.78	13.333	18.333	31.667	31.667	33.333
2410	90.8882	46.033	92.8091	78.1416	47.9917		41.8	5	21.667	35	21.667	20
2409	90.8938	46.0369	92.8236	78.1713	47.9996		41.82	6.667	21.667	40	30	38.333
2408	90.8998	46.0409	92.8363	78.2002	48.0075		41.84	8.333	15	40	48.333	21.667
2407	90.905	46.0445	92.8468	78.2253	48.0153		41.86	3.333	15	51.667	33.333	23.333
2406	90.9095	46.048	92.8563	78.2491	48.0231		41.88	1.667	21.667	41.667	30	21.667
2405	90.9146	46.0522	92.8657	78.2753	48.0315		41.9	6.667	20	31.667	33.333	23.333
2404	90.9201	46.0566	92.8749	78.302	48.0403		41.92	5	21.667	55	21.667	23.333
2403	90.9251	46.0604	92.884	78.3256	48.0489		41.94	1.667	11.667	31.667	23.333	40
2402	90.93	46.0639	92.8951	78.3476	48.0576		41.96	6.667	16.667	38.333	28.333	28.333
2401	90.9352	46.0678	92.9091	78.3712	48.0665		41.98	8.333	23.333	38.333	23.333	23.333
2400	90.9407	46.0718	92.9241	78.3951	48.0755		42	0	16.667	50	15	40
2399	90.946	46.0752	92.9384	78.4166	48.0842		42.02	10	13.333	30	30	23.333
2398	90.9514	46.0785	92.9523	78.4382	48.0925		42.04	1.667	23.333	35	21.667	20
2397	90.9569	46.0821	92.9665	78.4627	48.1007		42.06	3.333	21.667	48.333	36.667	38.333
2396	90.9623	46.086	92.9801	78.4882	48.1086		42.08	1.667	18.333	25	31.667	18.333
2395	90.9677	46.0895	92.991	78.5093	48.1157		42.1	10	23.333	36.667	26.667	15
2394	90.9732	46.0928	92.993	78.5271	48.1223		42.12	13.333	15	31.667	28.333	31.667
2393	90.9786	46.0962	92.9866	78.544	48.129		42.14	5	11.667	46.667	35	26.667
2392	90.9841	46.0995	92.9777	78.5565	48.1357		42.16	3.333	23.333	31.667	23.333	31.667
2391	90.9896	46.1021	92.9626	78.5646	48.1421		42.18	6.667	11.667	36.667	23.333	28.333
2390	90.9951	46.1045	92.9424	78.5661	48.1484		42.2	6.667	23.333	35	38.333	21.667
2389	91.0006	46.107	92.9198	78.562	48.1551		42.22	1.667	13.333	26.667	28.333	28.333
2388	91.006	46.1093	92.8929	78.555	48.1619		42.24	11.667	11.667	51.667	45	31.667
2387	91.0115	46.1111	92.8609	78.544	48.1686		42.26	6.667	28.333	33.333	36.667	26.667
2386	91.017	46.1127	92.8271	78.5239	48.1753		42.28	5	11.667	45	38.333	25
2385	91.0224	46.1145	92.7916	78.4928	48.1823		42.3	8.333	18.333	21.667	35	26.667
2384	91.0278	46.1167	92.7549	78.4516	48.1894		42.32	10	6.667	38.333	40	30
2383	91.0332	46.119	92.7184	78.396	48.1963		42.34	11.667	16.667	38.333	45	30
2382	91.0386	46.1217	92.6827	78.3259	48.2033		42.36	6.667	16.667	36.667	30	38.333
2381	91.0439	46.1251	92.6495	78.2478	48.2106		42.38	3.333	15	45	45	40
2380	91.0493	46.1289	92.6217	78.1714	48.2181		42.4	6.667	13.333	40	36.667	30
2379	91.0546	46.1326	92.6031	78.1086	48.2254		42.42	3.333	18.333	40	35	25
2378	91.0599	46.1362	92.5971	78.0701	48.2326		42.44	13.333	16.667	56.667	26.667	43.333
2377	91.0652	46.14	92.6049	78.0596	48.24		42.46	20	10	51.667	38.333	21.667
2376	91.0705	46.1437	92.6241	78.0691	48.2476		42.48	5	11.667	28.333	30	50
2375	91.0758	46.1469	92.6496	78.0847	48.255		42.5	8.333	13.333	43.333	38.333	26.667
2374	91.081	46.1499	92.6758	78.0969	48.2623		42.52	6.667	13.333	43.333	16.667	35
2373	91.0863	46.1534	92.6989	78.1026	48.2699		42.54	3.333	13.333	38.333	16.667	38.333
2372	91.0915	46.1572	92.7169	78.0994	48.2773		42.56	5	20	43.333	25	45
2371	91.0967	46.1606	92.7281	78.0859	48.2844		42.58	13.333	10	46.667	33.333	55
2370	91.1019	46.1635	92.7318	78.0663	48.2911		42.6	1.667	15	35	36.667	28.333
2369	91.1071	46.1664	92.7295	78.0482	48.2978		42.62	10	23.333	33.333	48.333	30
2368	91.1124	46.169	92.7249	78.035	48.3047		42.64	10	13.333	43.333	35	51.667
2367	91.1175	46.1711	92.7202	78.0262	48.3114		42.66	10	21.667	50	30	26.667
2366	91.1227	46.1727	92.7161	78.027	48.3182		42.68	1.667	3.333	40	26.667	61.667
2365	91.1279	46.1745	92.717	78.0416	48.3254		42.7	10	15	33.333	41.667	41.667
2364	91.1331	46.1766	92.7268	78.0628	48.3327		42.72	8.333	11.667	30	33.333	41.667
2363	91.1383	46.1787	92.7399	78.0832	48.3398		42.74	5	13.333	56.667	38.333	41.667
2362	91.1435	46.1806	92.7505	78.1092	48.3465		42.76	6.667	15	45	53.333	38.333
2361	91.1487	46.1827	92.7699	78.1448	48.3533		42.78	10	8.333	33.333	38.333	45
2360	91.1539	46.1852	92.8066	78.1824	48.3603		42.8	8.333	16.667	38.333	40	48.333
2359	91.1591	46.1876	92.8535	78.2246	48.3674		42.82	5	20	53.333	35	38.333
2358	91.1643	46.1902	92.909	78.2616	48.3747		42.84	3.333	20	40	41.667	35
2357	91.1695	46.1932	92.9664	78.2928	48.382		42.86	3.333	23.333	40	40	56.667
2356	91.1746	46.1966	93.033	78.3275	48.3895		42.88	6.667	11.667	38.333	38.333	43.333
2355	91.1798	46.2005	93.1155	78.3594	48.3971		42.9	1.667	31.667	33.333	46.667	35
2354	91.1849	46.2042	93.1981	78.4203	48.4047		42.92	5	21.667	30	36.667	55
2353	91.19	46.2065	93.2895	78.4905	48.4118		42.94	3.333	1.667	41.667	38.333	36.667
2352	91.1952	46.207	93.363	78.5215	48.4182		42.96	6.667	15	35	46.667	56.667
2351	91.2003	46.2073	93.3734	78.5175	48.4246		42.98	1.667	13.333	36.667	46.667	73.333
2350	91.2053	46.2082	93.3153	78.5561	48.4313		43	6.667	21.667	33.333	30	35
2349	91.2104	46.2101	93.2669	78.6542	48.4384		43.02	6.667	20	31.667	36.667	53.333
2348	91.2155	46.2127	93.293	78.7361	48.4455		43.04	8.333	15	45	41.667	51.667
2347	91.2207	46.2149	93.3652	78.7486	48.452		43.06	5	11.667	61.667	35	70
2346	91.2258	46.2164	93.4331	78.6906	48.4582		43.08	0	13.333	41.667	46.667	61.667
2345	91.2309	46.2178	93.4391	78.5979	48.465		43.1	5	13.333	43.333	33.333	58.333
2344	91.2361	46.2204	93.3538	78.5283	48.473		43.12	11.667	16.667	36.667	33.333	51.667
2343	91.2412	46.2229	93.2376	78.5557	48.4812		43.14	5	13.333	31.667	43.333	58.333
2342	91.2464	46.2243	93.2078	78.6989	48.4885		43.16	5	10	51.667	30	71.667
2341	91.2517	46.2258	93.3053	78.8646	48.4957		43.18	10	6.667	45	28.333	68.333
2340	91.2569	46.2279	93.4263	78.9971	48.5032		43.2	3.333	16.667	55	56.667	58.333
2339	91.2622	46.23	93.5224	79.1112	48.5105		43.22	0	18.333	40	41.667	51.667
2338	91.2675	46.2317	93.6229	79.2215	48.5173		43.24	3.333	18.333	60	46.667	70
2337	91.2728	46.2333	93.7337	79.3142	48.5241		43.26	3.333	18.333	41.667	30	56.667
2336	91.2781	46.2348	93.8198	79.3862	48.5311		43.28	3.333	16.667	33.333	31.667	48.333
2335	91.2835	46.2364	93.8625	79.4541	48.5381		43.3	5	28.333	43.333	45	76.667
2334	91.2888	46.2381	93.8935	79.5362	48.5454		43.32	3.333	8.333	35	43.333	61.667
2333	91.2942	46.2404	93.9502	79.629	48.553		43.34	6.667	11.667	31.667	40	66.667
2332	91.2995	46.2423	94.0467	79.7024	48.5604		43.36	5	15	61.667	20	88.333
2331	91.3049	46.2443	94.1476	79.7523	48.5678		43.38	5	15	38.333	28.333	65
2330	91.3102	46.2466	94.2255	79.7987	48.5758		43.4	13.333	25	45	46.667	61.667
2329	91.3156	46.2495	94.2659	79.88	48.5843		43.42	6.667	18.333	40	38.333	78.333
2328	91.321	46.252	94.3077	79.9721	48.5926		43.44	10	16.667	41.667	26.667	65
2327	91.3264	46.2536	94.3274	80.0732	48.6		43.46	6.667	20	45	38.333	75
2326	91.3318	46.2551	94.3647	80.1595	48.6072		43.48	1.667	15	38.333	40	53.333
2325	91.3373	46.257	94.4096	80.2417	48.6145		43.5	1.667	10	41.667	31.667	68.333
2324	91.3427	46.2591	94.4915	80.3042	48.6221		43.52	5	10	45	43.333	45
2323	91.3482	46.2612	94.5882	80.3491	48.6297		43.54	0	13.333	48.333	38.333	60
2322	91.3537	46.2634	94.68	80.3884	48.6376		43.56	6.667	23.333	36.667	33.333	68.333
2321	91.3593	46.2662	94.768	80.4392	48.6459		43.58	3.333	15	31.667	35	51.667
2320	91.3648	46.2691	94.8423	80.517	48.6541		43.6	0	25	45	35	51.667
2319	91.3704	46.272	94.9091	80.6304	48.6622		43.62	6.667	11.667	55	50	63.333
2318	91.376	46.2749	94.9608	80.7653	48.6706		43.64	3.333	21.667	40	25	53.333
2317	91.3816	46.2783	94.9863	80.9079	48.6792		43.66	5	8.333	45	28.333	51.667
2316	91.3872	46.2814	95.0062	81.0171	48.6876		43.68	8.333	16.667	38.333	40	46.667
2315	91.3928	46.2839	95.0131	81.0923	48.6954		43.7	8.333	13.333	40	30	50
2314	91.3984	46.2857	95.032	81.1202	48.703		43.72	10	16.667	43.333	36.667	48.333
2313	91.4041	46.2876	95.0197	81.1308	48.7108		43.74	3.333	15	35	28.333	46.667
2312	91.4098	46.2893	94.9886	81.1258	48.7187		43.76	11.667	11.667	53.333	38.333	48.333
2311	91.4156	46.291	94.9205	81.1379	48.7263		43.78	8.333	8.333	36.667	36.667	46.667
2310	91.4213	46.2928	94.8633	81.1692	48.734		43.8	3.333	16.667	35	28.333	53.333
2309	91.4271	46.2951	94.8087	81.231	48.742		43.82	11.667	23.333	40	38.333	55
2308	91.4329	46.2972	94.7812	81.2882	48.7502		43.84	3.333	15	61.667	35	45
2307	91.4387	46.2994	94.7489	81.3346	48.7582		43.86	8.333	11.667	36.667	50	43.333
2306	91.4446	46.3022	94.7289	81.363	48.7665		43.88	3.333	20	46.667	30	35
2305	91.4504	46.3061	94.7048	81.3889	48.7752		43.9	6.667	21.667	43.333	35	41.667
2304	91.4562	46.3098	94.6892	81.409	48.7838		43.92	5	15	35	30	31.667
2303	91.4621	46.3126	94.6746	81.4204	48.7918		43.94	5	13.333	56.667	23.333	38.333
2302	91.4679	46.3145	94.6498	81.4207	48.7996		43.96	6.667	15	46.667	50	38.333
2301	91.4738	46.3166	94.6079	81.4142	48.8075		43.98	6.667	13.333	31.667	38.333	43.333
2300	91.4796	46.319	94.5152	81.4051	48.8156		44	1.667	23.333	36.667	45	40
2299	91.4855	46.3215	94.4035	81.4126	48.8236		44.02	13.333	15	63.333	28.333	41.667
2298	91.4913	46.3242	94.4287	81.4318	48.8318		44.04	6.667	31.667	45	53.333	41.667
2297	91.4971	46.3276	94.4247	81.4666	48.8402		44.06	5	15	28.333	30	43.333
2296	91.5029	46.3308	94.4407	81.4929	48.8484		44.08	3.333	18.333	43.333	25	41.667
2295	91.5088	46.3335	94.436	81.5211	48.8562		44.1	0	10	25	31.667	48.333
2294	91.5146	46.3362	94.4664	81.5408	48.8637		44.12	8.333	15	31.667	43.333	45
2293	91.5204	46.3393	94.4304	81.567	48.8713		44.14	10	11.667	35	45	68.333
2292	91.5262	46.3424	94.3134	81.5852	48.879		44.16	8.333	23.333	31.667	28.333	51.667
2291	91.532	46.3448	94.3418	81.6016	48.8865		44.18	5	13.333	40	35	53.333
2290	91.5379	46.3469	94.3488	81.6163	48.8941		44.2	5	6.667	41.667	36.667	45
2289	91.5437	46.3491	94.376	81.6381	48.9021		44.22	3.333	15	43.333	41.667	41.667
2288	91.5496	46.3511	94.3931	81.662	48.9102		44.24	8.333	16.667	36.667	40	43.333
2287	91.5555	46.3524	94.4119	81.6849	48.9183		44.26	6.667	20	18.333	48.333	38.333
2286	91.5614	46.354	94.4272	81.7111	48.9267		44.28	1.667	11.667	46.667	45	51.667
2285	91.5672	46.3564	94.4454	81.7405	48.9357		44.3	3.333	10	41.667	38.333	43.333
2284	91.5731	46.3591	94.46	81.7715	48.9446		44.32	3.333	21.667	35	58.333	56.667
2283	91.579	46.3614	94.4775	81.7936	48.953		44.34	5	15	40	40	41.667
2282	91.5849	46.3638	94.4968	81.8047	48.961		44.36	8.333	26.667	63.333	46.667	46.667
2281	91.5908	46.3668	94.5126	81.7973	48.969		44.38	5	18.333	33.333	48.333	53.333
2280	91.5967	46.3699	94.5066	81.7769	48.9767		44.4	10	18.333	48.333	46.667	61.667
2279	91.6025	46.3723	94.4838	81.7508	48.9839		44.42	3.333	10	30	56.667	56.667
2278	91.6084	46.3744	94.4581	81.7363	48.9909		44.44	5	13.333	20	50	58.333
2277	91.6143	46.3768	94.4441	81.7343	48.998		44.46	6.667	11.667	45	51.667	58.333
2276	91.6202	46.3787	94.4379	81.7388	49.0051		44.48	10	8.333	35	55	51.667
2275	91.6261	46.3799	94.4358	81.7438	49.0121		44.5	5	18.333	46.667	43.333	50
2274	91.632	46.3809	94.4388	81.7506	49.0191		44.52	5	10	31.667	30	43.333
2273	91.6378	46.3824	94.4451	81.7663	49.0264		44.54	3.333	8.333	46.667	45	46.667
2272	91.6437	46.3837	94.454	81.7841	49.0337		44.56	1.667	6.667	43.333	33.333	40
2271	91.6495	46.3844	94.4619	81.8025	49.041		44.58	5	20	40	41.667	63.333
2270	91.6554	46.3849	94.4724	81.8216	49.0483		44.6	5	15	60	45	60
2269	91.6613	46.3856	94.4842	81.8466	49.0562		44.62	10	15	43.333	26.667	60
2268	91.6671	46.3859	94.4959	81.8742	49.064		44.64	3.333	18.333	40	48.333	43.333
2267	91.673	46.3852	94.5074	81.9013	49.0717		44.66	5	18.333	56.667	41.667	51.667
2266	91.6788	46.3846	94.5213	81.9319	49.0796		44.68	3.333	20	50	21.667	58.333
2265	91.6847	46.3849	94.5374	81.97	49.0877		44.7	3.333	13.333	56.667	26.667	51.667
2264	91.6905	46.3857	94.5537	82.0095	49.0959		44.72	5	23.333	23.333	45	46.667
2263	91.6964	46.3862	94.5683	82.0478	49.1035		44.74	3.333	11.667	26.667	41.667	46.667
2262	91.7023	46.3869	94.5843	82.0854	49.1108		44.76	5	13.333	36.667	30	55
2261	91.7081	46.3882	94.6002	82.1272	49.1181		44.78	3.333	21.667	35	45	45
2260	91.714	46.3895	94.6144	82.1699	49.1252		44.8	10	13.333	51.667	45	48.333
2259	91.7199	46.3904	94.6277	82.2069	49.1319		44.82	1.667	20	46.667	40	70
2258	91.7258	46.3916	94.641	82.2445	49.1386		44.84	3.333	28.333	36.667	40	60
2257	91.7316	46.3938	94.6567	82.2832	49.1456		44.86	8.333	10	35	51.667	55
2256	91.7375	46.3963	94.6703	82.3228	49.1525		44.88	3.333	10	31.667	41.667	56.667
2255	91.7434	46.3983	94.6849	82.3571	49.1592		44.9	6.667	15	38.333	40	38.333
2254	91.7494	46.4002	94.7023	82.3902	49.1659		44.92	1.667	15	36.667	38.333	50
2253	91.7553	46.4025	94.7226	82.4251	49.1729		44.94	8.333	11.667	40	48.333	63.333
2252	91.7612	46.4045	94.7419	82.4571	49.18		44.96	3.333	6.667	48.333	33.333	36.667
2251	91.7672	46.4055	94.7585	82.4848	49.1869		44.98	5	8.333	48.333	50	63.333
2250	91.7731	46.4061	94.7772	82.5105	49.1941		45	8.333	11.667	25	58.333	53.333
2249	91.7791	46.4068	94.7959	82.5407	49.2016		45.02	5	16.667	48.333	28.333	45
2248	91.7851	46.4072	94.8124	82.5701	49.2091		45.04	6.667	10	50	56.667	55
2247	91.7911	46.4065	94.8254	82.5972	49.2162		45.06	11.667	21.667	43.333	61.667	33.333
2246	91.7971	46.4056	94.8395	82.6243	49.2233		45.08	5	20	36.667	55	71.667
2245	91.8031	46.4051	94.853	82.6558	49.2307		45.1	1.667	10	28.333	58.333	61.667
2244	91.8091	46.4045	94.8629	82.6862	49.238		45.12	3.333	21.667	31.667	43.333	46.667
2243	91.8151	46.4037	94.8691	82.7118	49.245		45.14	10	11.667	41.667	40	50
2242	91.8212	46.403	94.8763	82.7362	49.2519		45.16	1.667	11.667	50	43.333	58.333
2241	91.8272	46.4032	94.8849	82.7636	49.2591		45.18	1.667	10	33.333	45	43.333
2240	91.8332	46.4035	94.8923	82.7907	49.2661		45.2	1.667	13.333	36.667	38.333	45
2239	91.8393	46.4035	94.8993	82.8139	49.2726		45.22	3.333	16.667	60	53.333	61.667
2238	91.8453	46.4038	94.9098	82.8376	49.2792		45.24	5	15	41.667	45	65
2237	91.8513	46.4048	94.9239	82.8654	49.2861		45.26	6.667	13.333	38.333	46.667	61.667
2236	91.8574	46.406	94.9371	82.8935	49.293		45.28	5	18.333	36.667	61.667	53.333
2235	91.8635	46.4069	94.9494	82.9171	49.2995		45.3	5	13.333	38.333	46.667	53.333
2234	91.8695	46.4078	94.9637	82.9407	49.306		45.32	6.667	13.333	38.333	63.333	48.333
2233	91.8756	46.4091	94.9794	82.9684	49.3128		45.34	15	25	36.667	46.667	41.667
2232	91.8817	46.4104	94.9924	82.9967	49.3196		45.36	1.667	10	35	58.333	51.667
2231	91.8879	46.411	95.0028	83.0214	49.3259		45.38	5	10	30	60	46.667
2230	91.894	46.4115	95.0142	83.0457	49.3321		45.4	6.667	16.667	40	58.333	31.667
2229	91.9002	46.4122	95.0264	83.0731	49.3385		45.42	6.667	21.667	51.667	55	36.667
2228	91.9064	46.4128	95.0356	83.1002	49.3448		45.44	1.667	18.333	30	68.333	60
2227	91.9125	46.4128	95.0418	83.1239	49.3509		45.46	6.667	8.333	38.333	55	38.333
2226	91.9187	46.413	95.0489	83.1475	49.3571		45.48	3.333	18.333	35	50	61.667
2225	91.925	46.4136	95.0573	83.1738	49.3636		45.5	6.667	16.667	38.333	51.667	46.667
2224	91.9312	46.4143	95.0646	83.1994	49.3702		45.52	1.667	10	36.667	55	65
2223	91.9374	46.4143	95.0711	83.222	49.3768		45.54	10	13.333	28.333	45	60
2222	91.9436	46.4141	95.0802	83.2455	49.3835		45.56	6.667	13.333	43.333	60	45
2221	91.9498	46.4142	95.0913	83.2729	49.3907		45.58	1.667	11.667	48.333	46.667	25
2220	91.9561	46.4142	95.1012	83.3009	49.3978		45.6	8.333	8.333	36.667	40	61.667
2219	91.9623	46.4136	95.1099	83.3264	49.4046		45.62	5	18.333	45	38.333	43.333
2218	91.9685	46.4132	95.1207	83.3517	49.4113		45.64	8.333	10	40	40	55
2217	91.9748	46.4134	95.1332	83.3794	49.4183		45.66	10	10	45	36.667	48.333
2216	91.9811	46.4138	95.1442	83.4068	49.4249		45.68	10	21.667	28.333	33.333	55
2215	91.9873	46.4141	95.1533	83.4317	49.4309		45.7	8.333	20	48.333	50	65
2214	91.9936	46.4145	95.1632	83.4566	49.4365		45.72	3.333	20	40	48.333	45
2213	91.9999	46.4152	95.1736	83.4835	49.4421		45.74	5	6.667	28.333	38.333	51.667
2212	92.0062	46.4157	95.1814	83.5097	49.4474		45.76	11.667	10	33.333	28.333	41.667
2211	92.0124	46.4156	95.1873	83.5333	49.4521		45.78	6.667	21.667	51.667	35	51.667
2210	92.0187	46.4154	95.1946	83.5567	49.4567		45.8	0	18.333	31.667	33.333	45
2209	92.025	46.4155	95.2034	83.5819	49.4617		45.82	5	11.667	45	35	53.333
2208	92.0313	46.4156	95.211	83.6069	49.4669		45.84	8.333	13.333	33.333	31.667	55
2207	92.0376	46.4153	95.2178	83.6304	49.4722		45.86	3.333	13.333	36.667	41.667	41.667
2206	92.0439	46.4152	95.2266	83.6543	49.4781		45.88	8.333	13.333	31.667	40	46.667
2205	92.0502	46.4154	95.2367	83.6801	49.4847		45.9	5	18.333	38.333	33.333	50
2204	92.0565	46.4156	95.2449	83.7056	49.4916		45.92	3.333	15	40	36.667	26.667
2203	92.0628	46.4152	95.2511	83.7294	49.4983		45.94	8.333	21.667	50	26.667	51.667
2202	92.0691	46.4147	95.2591	83.7532	49.5051		45.96	11.667	11.667	25	31.667	46.667
2201	92.0754	46.4144	95.2693	83.7784	49.5121		45.98	10	13.333	31.667	41.667	53.333
2200	92.0817	46.4142	95.2788	83.8035	49.5189		46	10	25	40	30	38.333
2199	92.088	46.4137	95.2869	83.8276	49.525		46.02	1.667	11.667	30	26.667	51.667
2198	92.0943	46.4133	95.2957	83.8518	49.5308		46.04	3.333	10	36.667	25	50
2197	92.1007	46.4132	95.3052	83.8768	49.5365		46.06	6.667	15	40	46.667	53.333
2196	92.107	46.4132	95.313	83.9017	49.5419		46.08	5	18.333	25	33.333	45
2195	92.1133	46.4128	95.3195	83.9256	49.5467		46.1	3.333	16.667	33.333	35	43.333
2194	92.1197	46.4124	95.3271	83.9494	49.5513		46.12	6.667	10	31.667	26.667	63.333
2193	92.126	46.4125	95.3356	83.9738	49.556		46.14	3.333	21.667	38.333	28.333	51.667
2192	92.1324	46.4125	95.342	83.9981	49.5606		46.16	8.333	16.667	48.333	40	66.667
2191	92.1388	46.4122	95.3462	84.0218	49.5649		46.18	8.333	11.667	26.667	30	55
2190	92.1451	46.4119	95.3506	84.0456	49.5692		46.2	8.333	15	45	25	41.667
2189	92.1514	46.4119	95.3557	84.07	49.5741		46.22	6.667	11.667	38.333	30	35
2188	92.1578	46.4118	95.36	84.0944	49.5792		46.24	3.333	10	28.333	21.667	43.333
2187	92.1641	46.4114	95.3643	84.1183	49.5844		46.26	1.667	13.333	33.333	33.333	48.333
2186	92.1704	46.4113	95.3713	84.1422	49.5899		46.28	6.667	18.333	38.333	43.333	45
2185	92.1767	46.4116	95.3805	84.1667	49.5958		46.3	8.333	13.333	48.333	33.333	30
2184	92.183	46.4119	95.3888	84.1909	49.6017		46.32	5	18.333	28.333	41.667	36.667
2183	92.1893	46.4117	95.3957	84.2143	49.6072		46.34	6.667	8.333	35	35	46.667
2182	92.1956	46.4115	95.4037	84.2377	49.6127		46.36	1.667	30	40	31.667	45
2181	92.2019	46.4117	95.4132	84.2616	49.6184		46.38	6.667	20	31.667	43.333	46.667
2180	92.2082	46.4117	95.4215	84.2854	49.6241		46.4	6.667	13.333	33.333	31.667	43.333
2179	92.2145	46.4114	95.4282	84.3084	49.6295		46.42	3.333	10	45	28.333	46.667
2178	92.2208	46.4109	95.4346	84.3312	49.6348		46.44	5	13.333	35	36.667	30
2177	92.2271	46.4106	95.441	84.3544	49.6401		46.46	1.667	8.333	31.667	25	43.333
2176	92.2335	46.4102	95.4454	84.3777	49.645		46.48	6.667	20	28.333	30	31.667
2175	92.2398	46.4091	95.4482	84.4005	49.6493		46.5	10	11.667	28.333	30	36.667
2174	92.2461	46.4081	95.4517	84.4234	49.6536		46.52	6.667	21.667	35	31.667	46.667
2173	92.2525	46.4074	95.4563	84.4467	49.6581		46.54	6.667	20	40	30	33.333
2172	92.2588	46.4068	95.4602	84.4699	49.6627		46.56	3.333	20	30	38.333	56.667
2171	92.2652	46.4059	95.4639	84.4927	49.6669		46.58	10	10	26.667	38.333	31.667
2170	92.2716	46.4051	95.4689	84.5156	49.6712		46.6	6.667	6.667	43.333	38.333	41.667
2169	92.2779	46.4048	95.4754	84.5389	49.6757		46.62	3.333	18.333	43.333	23.333	43.333
2168	92.2843	46.4044	95.4814	84.5621	49.6802		46.64	8.333	8.333	43.333	23.333	48.333
2167	92.2907	46.4038	95.4865	84.5848	49.6843		46.66	6.667	10	48.333	26.667	35
2166	92.297	46.4033	95.4919	84.6073	49.6886		46.68	5	13.333	33.333	26.667	36.667
2165	92.3034	46.4035	95.4979	84.6299	49.6932		46.7	15	6.667	45	13.333	21.667
2164	92.3098	46.4038	95.5034	84.6525	49.6979		46.72	6.667	20	25	28.333	35
2163	92.3162	46.4041	95.5086	84.6749	49.7026		46.74	1.667	5	26.667	30	41.667
2162	92.3226	46.4047	95.5148	84.6974	49.7077		46.76	8.333	11.667	25	35	40
2161	92.329	46.4057	95.5216	84.7203	49.7133		46.78	5	8.333	40	31.667	26.667
2160	92.3354	46.4064	95.5269	84.743	49.7189		46.8	11.667	20	30	25	50
2159	92.3419	46.4062	95.5307	84.7653	49.7239		46.82	8.333	11.667	41.667	40	40
2158	92.3483	46.4059	95.5344	84.7876	49.7288		46.84	5	11.667	40	21.667	30
2157	92.3547	46.406	95.5388	84.8101	49.7337		46.86	5	18.333	43.333	30	35
2156	92.3612	46.4061	95.5429	84.8327	49.7382		46.88	10	16.667	38.333	33.333	46.667
2155	92.3676	46.4054	95.5465	84.8551	49.7422		46.9	11.667	15	31.667	23.333	38.333
2154	92.3741	46.4046	95.5507	84.8775	49.746		46.92	6.667	10	48.333	23.333	35
2153	92.3805	46.4042	95.5554	84.9	49.75		46.94	3.333	18.333	23.333	28.333	30
2152	92.387	46.4039	95.5597	84.9225	49.7538		46.96	13.333	21.667	41.667	30	36.667
2151	92.3935	46.4032	95.5635	84.9448	49.7571		46.98	10	16.667	33.333	23.333	31.667
2150	92.4	46.4024	95.5674	84.967	49.7605		47	23.333	20	36.667	35	41.667
2149	92.4065	46.402	95.5718	84.9894	49.7644		47.02	5	10	21.667	25	28.333
2148	92.413	46.4015	95.5763	85.0117	49.7687		47.04	5	11.667	51.667	30	23.333
2147	92.4195	46.4006	95.5806	85.034	49.7729		47.06	6.667	16.667	30	31.667	25
2146	92.426	46.3999	95.5853	85.0563	49.7774		47.08	5	11.667	41.667	23.333	28.333
2145	92.4326	46.4001	95.5904	85.0787	49.7824		47.1	13.333	13.333	36.667	28.333	28.333
2144	92.4392	46.4004	95.5951	85.1011	49.7875		47.12	8.333	21.667	25	38.333	40
2143	92.4458	46.4	95.599	85.1235	49.7924		47.14	8.333	20	30	25	23.333
2142	92.4524	46.3995	95.6028	85.1458	49.7972		47.16	6.667	18.333	43.333	40	21.667
2141	92.459	46.3997	95.6071	85.1683	49.8021		47.18	6.667	25	36.667	26.667	28.333
2140	92.4656	46.4005	95.6115	85.1908	49.8069		47.2	6.667	15	48.333	41.667	38.333
2139	92.4723	46.4011	95.6158	85.2133	49.811		47.22	11.667	16.667	33.333	28.333	38.333
2138	92.4789	46.4016	95.6199	85.2359	49.8147		47.24	11.667	11.667	36.667	30	41.667
2137	92.4856	46.4029	95.6242	85.2585	49.8185		47.26	8.333	25	35	21.667	40
2136	92.4923	46.4046	95.6288	85.2811	49.8222		47.28	11.667	8.333	31.667	18.333	18.333
2135	92.499	46.4056	95.6333	85.3037	49.8257		47.3	11.667	11.667	41.667	31.667	25
2134	92.5057	46.4057	95.6378	85.3263	49.8291		47.32	6.667	16.667	30	28.333	28.333
2133	92.5124	46.4054	95.6424	85.3488	49.8326		47.34	16.667	20	40	26.667	36.667
2132	92.5191	46.4051	95.647	85.3713	49.8363		47.36	8.333	18.333	45	28.333	26.667
2131	92.5259	46.4047	95.6517	85.3939	49.8402		47.38	10	25	40	55	26.667
2130	92.5326	46.4046	95.6564	85.4164	49.8443		47.4	8.333	23.333	26.667	35	31.667
2129	92.5393	46.4049	95.6611	85.4389	49.8487		47.42	20	26.667	28.333	31.667	16.667
2128	92.546	46.4053	95.6658	85.4615	49.8534		47.44	13.333	23.333	36.667	16.667	35
2127	92.5528	46.4054	95.6706	85.4841	49.8581		47.46	13.333	30	51.667	28.333	38.333
2126	92.5595	46.4055	95.6753	85.5068	49.8628		47.48	5	23.333	35	35	35
2125	92.5662	46.4059	95.68	85.5294	49.8675		47.5	11.667	26.667	43.333	26.667	18.333
2124	92.573	46.4066	95.6848	85.5521	49.8721		47.52	15	28.333	43.333	31.667	36.667
2123	92.5798	46.4072	95.6895	85.5749	49.8764		47.54	21.667	31.667	36.667	26.667	26.667
2122	92.5866	46.4076	95.6942	85.5976	49.8805		47.56	13.333	31.667	46.667	35	21.667
2121	92.5934	46.4081	95.699	85.6204	49.8844		47.58	15	10	33.333	20	20
2120	92.6002	46.4088	95.7038	85.6431	49.888		47.6	20	20	26.667	35	30
2119	92.607	46.4093	95.7086	85.6659	49.8914		47.62	18.333	36.667	48.333	31.667	38.333
2118	92.6138	46.4095	95.7135	85.6886	49.8947		47.64	30	30	58.333	21.667	31.667
2117	92.6206	46.4098	95.7185	85.7114	49.8981		47.66	33.333	23.333	30	18.333	36.667
2116	92.6275	46.4108	95.7235	85.7342	49.9016		47.68	26.667	38.333	63.333	26.667	28.333
2115	92.6343	46.4127	95.7287	85.7571	49.9054		47.7	25	36.667	40	36.667	25
2114	92.6412	46.415	95.734	85.7799	49.9094		47.72	45	26.667	38.333	28.333	26.667
2113	92.6481	46.4166	95.7394	85.8028	49.9135		47.74	50	65	50	30	33.333
2112	92.6549	46.4171	95.7448	85.8257	49.9175		47.76	55	35	53.333	26.667	26.667
2111	92.6619	46.4174	95.7502	85.8486	49.9216		47.78	50	48.333	48.333	26.667	30
2110	92.6688	46.418	95.7557	85.8715	49.9261		47.8	50	65	48.333	31.667	35
2109	92.6757	46.4191	95.7612	85.8943	49.9306		47.82	75	58.333	53.333	23.333	28.333
2108	92.6826	46.4203	95.7665	85.9172	49.935		47.84	90	60	45	33.333	53.333
2107	92.6895	46.4216	95.7719	85.94	49.9394		47.86	126.667	55	73.333	28.333	21.667
2106	92.6964	46.4233	95.7773	85.9628	49.9437		47.88	143.333	73.333	51.667	45	28.333
2105	92.7032	46.4248	95.7827	85.9856	49.9478		47.9	226.667	66.667	61.667	26.667	25
2104	92.7101	46.4258	95.7882	86.0084	49.9514		47.92	273.333	121.667	83.333	35	33.333
2103	92.717	46.4266	95.7937	86.0313	49.9549		47.94	308.333	140	68.333	31.667	30
2102	92.7239	46.4279	95.7993	86.0541	49.9586		47.96	403.333	161.667	86.667	40	31.667
2101	92.7308	46.4294	95.805	86.077	49.9622		47.98	473.333	231.667	81.667	26.667	31.667
2100	92.7377	46.4307	95.8107	86.0998	49.9656		48	545	263.333	83.333	33.333	33.333
2099	92.7445	46.432	95.8166	86.1227	49.9691		48.02	576.667	346.667	93.333	35	35
2098	92.7514	46.4338	95.8226	86.1456	49.9729		48.04	620	380	90	36.667	23.333
2097	92.7583	46.4356	95.8287	86.1685	49.9769		48.06	660	445	95	36.667	31.667
2096	92.7652	46.437	95.8349	86.1913	49.9808		48.08	683.333	438.333	100	38.333	45
2095	92.7721	46.4383	95.8412	86.2143	49.9847		48.1	656.667	483.333	113.333	51.667	28.333
2094	92.7789	46.44	95.8476	86.2372	49.989		48.12	620	428.333	113.333	35	36.667
2093	92.7857	46.4416	95.8541	86.2602	49.9935		48.14	588.333	421.667	120	31.667	30
2092	92.7927	46.443	95.8607	86.2832	49.9978		48.16	556.667	388.333	118.333	51.667	46.667
2091	92.7995	46.4449	95.8675	86.3063	50.002		48.18	441.667	365	131.667	48.333	48.333
2090	92.8063	46.4481	95.8744	86.3295	50.0065		48.2	391.667	321.667	111.667	38.333	46.667
2089	92.8133	46.4518	95.8814	86.3527	50.0109		48.22	343.333	296.667	136.667	31.667	50
2088	92.8204	46.4543	95.8885	86.376	50.0149		48.24	275	300	106.667	56.667	48.333
2087	92.8276	46.4556	95.8956	86.3993	50.0186		48.26	225	280	128.333	63.333	46.667
2086	92.8346	46.457	95.9029	86.4225	50.0225		48.28	173.333	175	120	38.333	40
2085	92.8418	46.4589	95.9101	86.4458	50.0265		48.3	160	175	121.667	63.333	55
2084	92.8491	46.4608	95.9174	86.4689	50.0303		48.32	115	110	151.667	50	53.333
2083	92.8563	46.4624	95.9248	86.4921	50.034		48.34	101.667	108.333	93.333	61.667	60
2082	92.8632	46.4646	95.9323	86.5153	50.038		48.36	70	90	120	80	71.667
2081	92.8704	46.4674	95.94	86.5385	50.0421		48.38	68.333	63.333	110	76.667	46.667
2080	92.8777	46.47	95.9479	86.5617	50.0462		48.4	43.333	83.333	133.333	66.667	75
2079	92.8847	46.4721	95.9559	86.585	50.0502		48.42	61.667	71.667	120	70	66.667
2078	92.8915	46.4744	95.964	86.6083	50.0544		48.44	43.333	81.667	123.333	93.333	91.667
2077	92.8985	46.477	95.9724	86.6317	50.0587		48.46	33.333	53.333	136.667	78.333	80
2076	92.9059	46.4793	95.9808	86.6551	50.0629		48.48	23.333	85	116.667	95	90
2075	92.913	46.4812	95.9893	86.6786	50.0669		48.5	46.667	48.333	113.333	128.333	110
2074	92.9201	46.4835	95.998	86.7022	50.071		48.52	40	43.333	105	126.667	118.333
2073	92.9274	46.4865	96.0071	86.7258	50.0752		48.54	25	66.667	88.333	130	140
2072	92.935	46.4892	96.0163	86.7495	50.0793		48.56	25	53.333	103.333	161.667	163.333
2071	92.9421	46.4915	96.0252	86.7731	50.0833		48.58	25	43.333	76.667	166.667	158.333
2070	92.9489	46.494	96.034	86.7967	50.0873		48.6	16.667	43.333	93.333	148.333	151.667
2069	92.9558	46.4968	96.0425	86.8204	50.0913		48.62	26.667	55	103.333	195	180
2068	92.9629	46.4992	96.0502	86.8438	50.0953		48.64	21.667	50	80	161.667	171.667
2067	92.9695	46.5015	96.0573	86.8673	50.0991		48.66	18.333	56.667	65	160	158.333
2066	92.9759	46.5052	96.066	86.8912	50.1032		48.68	15	43.333	70	165	191.667
2065	92.9827	46.5108	96.0775	86.9156	50.1078		48.7	13.333	53.333	53.333	143.333	140
2064	92.9899	46.5164	96.0903	86.9402	50.1123		48.72	21.667	56.667	90	135	145
2063	92.9973	46.5201	96.1023	86.9647	50.1166		48.74	11.667	45	76.667	160	146.667
2062	93.0049	46.5223	96.1134	86.9891	50.1209		48.76	6.667	56.667	55	130	128.333
2061	93.0131	46.5249	96.1244	87.0134	50.1254		48.78	13.333	30	63.333	118.333	146.667
2060	93.0214	46.5286	96.1358	87.0376	50.13		48.8	20	36.667	61.667	110	108.333
2059	93.029	46.5328	96.1474	87.0618	50.1344		48.82	21.667	38.333	71.667	93.333	116.667
2058	93.0361	46.5368	96.1593	87.0861	50.1386		48.84	16.667	30	75	98.333	90
2057	93.0437	46.5406	96.1713	87.1104	50.1428		48.86	23.333	31.667	48.333	86.667	78.333
2056	93.0517	46.5442	96.1826	87.1348	50.1469		48.88	16.667	40	60	101.667	96.667
2055	93.0592	46.5476	96.1939	87.1591	50.1509		48.9	8.333	30	51.667	58.333	78.333
2054	93.0664	46.551	96.2061	87.1835	50.1549		48.92	13.333	33.333	41.667	68.333	78.333
2053	93.074	46.5546	96.2186	87.2082	50.1591		48.94	11.667	23.333	46.667	75	60
2052	93.0821	46.5582	96.2305	87.2328	50.1633		48.96	8.333	26.667	45	81.667	48.333
2051	93.0897	46.5616	96.242	87.2572	50.1676		48.98	20	23.333	60	70	73.333
2050	93.0968	46.5651	96.254	87.2817	50.172		49	10	41.667	56.667	70	75
2049	93.1042	46.5686	96.266	87.3063	50.1767		49.02	8.333	41.667	51.667	50	51.667
2048	93.1118	46.5721	96.2774	87.3309	50.1814		49.04	6.667	21.667	46.667	60	36.667
2047	93.119	46.5756	96.2887	87.3553	50.186		49.06	20	26.667	55	65	61.667
2046	93.1257	46.5793	96.3003	87.3797	50.1907		49.08	8.333	30	50	48.333	60
2045	93.1327	46.5832	96.3113	87.4039	50.1953		49.1	13.333	28.333	40	53.333	41.667
2044	93.1401	46.5871	96.3213	87.428	50.1996		49.12	15	21.667	53.333	60	60
2043	93.1471	46.5914	96.3323	87.4522	50.2038		49.14	28.333	30	53.333	38.333	46.667
2042	93.1537	46.5967	96.3476	87.4774	50.2081		49.16	8.333	23.333	45	50	60
2041	93.1609	46.603	96.3671	87.5038	50.2127		49.18	16.667	43.333	51.667	55	50
2040	93.1689	46.609	96.3871	87.5306	50.2171		49.2	11.667	26.667	50	45	41.667
2039	93.1767	46.6137	96.4045	87.5567	50.221		49.22	1.667	33.333	46.667	33.333	53.333
2038	93.1845	46.6178	96.4202	87.5823	50.2249		49.24	6.667	18.333	53.333	58.333	28.333
2037	93.1929	46.6222	96.4355	87.6077	50.2292		49.26	8.333	25	63.333	46.667	36.667
2036	93.2017	46.627	96.4504	87.6332	50.2337		49.28	6.667	31.667	53.333	36.667	33.333
2035	93.2096	46.632	96.4647	87.6583	50.2381		49.3	10	10	35	31.667	51.667
2034	93.2169	46.6368	96.4791	87.6833	50.2427		49.32	13.333	30	45	51.667	45
2033	93.2247	46.6417	96.4938	87.7086	50.2475		49.34	6.667	36.667	51.667	55	41.667
2032	93.2331	46.6465	96.508	87.7339	50.2523		49.36	6.667	33.333	43.333	50	38.333
2031	93.2409	46.6512	96.5217	87.7587	50.257		49.38	10	20	53.333	31.667	43.333
2030	93.248	46.6558	96.5357	87.7834	50.2617		49.4	10	23.333	50	46.667	51.667
2029	93.2557	46.6605	96.5507	87.8085	50.2666		49.42	10	40	51.667	56.667	48.333
2028	93.2637	46.6653	96.5661	87.834	50.2714		49.44	11.667	25	56.667	31.667	35
2027	93.2709	46.6702	96.5815	87.8589	50.2759		49.46	0	30	45	48.333	50
2026	93.2774	46.6751	96.5978	87.8838	50.2804		49.48	10	25	40	43.333	60
2025	93.2844	46.6801	96.6151	87.9091	50.2848		49.5	10	26.667	45	45	41.667
2024	93.292	46.6852	96.633	87.9349	50.2891		49.52	5	31.667	28.333	38.333	21.667
2023	93.2993	46.6903	96.6506	87.9605	50.2934		49.54	1.667	33.333	40	45	40
2022	93.3059	46.6955	96.6662	87.9845	50.2977		49.56	8.333	23.333	65	20	40
2021	93.3125	46.7007	96.6783	88.0064	50.3018		49.58	11.667	26.667	51.667	45	28.333
2020	93.3196	46.7059	96.6873	88.0266	50.3058		49.6	6.667	28.333	38.333	50	41.667
2019	93.3263	46.7113	96.6971	88.0474	50.3099		49.62	5	30	41.667	31.667	33.333
2018	93.3329	46.7169	96.7137	88.0728	50.3143		49.64	10	26.667	48.333	23.333	33.333
2017	93.3404	46.7225	96.7384	88.1042	50.319		49.66	8.333	31.667	30	41.667	36.667
2016	93.3486	46.728	96.7653	88.1376	50.3237		49.68	6.667	15	31.667	30	50
2015	93.3571	46.7335	96.7884	88.1684	50.3282		49.7	6.667	31.667	30	51.667	35
2014	93.3662	46.7389	96.808	88.1967	50.3331		49.72	10	18.333	51.667	58.333	30
2013	93.3761	46.7444	96.8266	88.2243	50.3382		49.74	5	8.333	40	35	48.333
2012	93.3857	46.75	96.8446	88.2505	50.3433		49.76	3.333	26.667	46.667	43.333	45
2011	93.3939	46.7555	96.8615	88.2745	50.3481		49.78	16.667	23.333	40	40	25
2010	93.4013	46.761	96.8793	88.2978	50.3526		49.8	3.333	23.333	46.667	45	40
2009	93.409	46.7666	96.9	88.3235	50.3572		49.82	10	18.333	45	36.667	38.333
2008	93.4173	46.7722	96.9225	88.3514	50.3618		49.84	8.333	26.667	48.333	38.333	56.667
2007	93.4249	46.7778	96.9441	88.3786	50.3663		49.86	1.667	15	43.333	30	56.667
2006	93.4322	46.7835	96.965	88.4054	50.3707		49.88	5	25	31.667	50	36.667
2005	93.4399	46.7891	96.9856	88.4326	50.3752		49.9	18.333	20	38.333	35	45
2004	93.4481	46.7948	97.0052	88.4599	50.3796		49.92	8.333	16.667	43.333	50	50
[truncated: 1,604 more rows]
