# Supplementary material for: Characterization data of titanate compounds synthesized using hydrothermal method at various temperature
Source: Data Brief. 2019 Dec 12;28:104992. doi: 10.1016/j.dib.2019.104992 (PMC6933144; doi:10.1016/j.dib.2019.104992)
Supplement: Multimedia component 2 [file mmc2.zip]

Archive with 1 entries (1 files):
- dib_104992_DIB-D-19-01682_DataProfile.xml
