# Supplementary material for: Characterization data of titanate compounds synthesized using hydrothermal method at various temperature
Source: Data Brief. 2019 Dec 12;28:104992. doi: 10.1016/j.dib.2019.104992 (PMC6933144; doi:10.1016/j.dib.2019.104992)
Supplement: Multimedia component 2 [file mmc2.zip › dib_104992_DIB-D-19-01682_DataProfile.xml]

<?xml version="1.0" encoding="utf-8" standalone="no"?>
<data>
  <datasets>
    <author>mdhasmizam@umt.edu.my;mdhasmizam@yahoo.com</author>
    <type>0</type>
    <dataset>
      <value>4</value>
      <reason>Data will be made available on request</reason>
      <comments />
    </dataset>
  </datasets>
</data>
